# Supplementary material for: Single-copy gene based 50 K SNP chip for genetic studies and molecular breeding in rice
Source: Sci Rep. 2015 Jun 26;5:11600. doi: 10.1038/srep11600 (PMC4481378; doi:10.1038/srep11600)
Supplement: Supplementary Table 1 [file srep11600-s2.xls]

## Sheet: Sheet1
Supplementary table 1| 50K SNP assay information including Affymetrix Probe Id and NRCPB SNP Id containing gene number, chromosome pseudomolecule base positions (last five digits) and SNP flanking DNA sequence
S. No.	Affymetrix Probe Id	NRCPB SNP Id	[SNP] with flanking sequence
1	AX-95918887	CSCWR_Os01g01150_70994	TATAATTGCTATGGATGAAAACAAATCATACACTT[C/T]CTGAGCAGATTAGTATTTGTTGATTAGATTTTTTT
2	AX-95944609	CSCWR_Os01g01150_71883	TAGATTTTTTTTTTCTCCTCATATTGTAACAAATT[A/C]TGGTCATTTATCTGATTCTCGGTCACCCAAGCGAC
3	AX-95942794	CSCWR_Os01g01150_72771	ACCCAAGCGACACAGAGAAGAAAGTTTAAGCCCTT[C/T]GAAATCACGTGGTTCAAGGTCACCAGGACAGCACA
4	AX-95918983	CSCWR_Os01g01150_72846	AGGACAGCACAAAGGAAGCAAATTGTCGCCAACTC[A/G]TGACCATCAGTGCCAAATGATTTCTCAGAAGCTGA
5	AX-95942102	CSCWR_Os01g01150_73654	TCAGAAGCTGATCAGGGTATCCAGGAAGCCAAGCA[A/G]GTCGTTCATTCTTGCACAAGACAAACAAGATAAAC
6	AX-95942057	CSCWR_Os01g01150_73755	ACAAGATAAACCTATTGTTGCTGGCCTTAATGGGC[G/T]ACATGAACCTGGAGTTGATGGTGCATTTGTGGGCA
7	AX-95943611	SCR100_Os01g01170_83959	CTTCTGATGTTTGTTTTGGTGGTCCTACCAAGGTT[G/T]TAATACCATCAGTGAATTCCCACAATGCACTAGAG
8	AX-95961884	SCR200_Os01g01180_85834	AGAGGTGGAGGCCGACGGCGACCATGAAGATGGCG[C/G]AGAAGGCGAAGAAGAGGAGGGCGTGGACGAAGATG
9	AX-95944682	SCR100_Os01g01302_44427	CATTGATGTATAGACTGTTGGTCATGTATGTACCT[C/T]CTGATCCCTGAGGAATTGCCTTAGATGTTCCAGGA
10	AX-95940928	SCR200_Os01g01307_46807	CTCTATGATCCTAATGTGCTGATGCTGTTTATGTT[G/T]CTGGCATGCGCCGTGTATGAATTCTTGATGTTCTC
11	AX-95933350	SCR100_Os01g01350_69883	CTTCTTGGCTCCAAAGATCTTCTTCATTTCCGGCG[C/T]GTGTGTGCGGCGGCGGCGGCGGCGGCGGCGGCAGC
12	AX-95962042	CSCWR_Os01g01360_75827	CTCCTCGGCGGCTTCCTCGCCGACGCCTACCTCGG[A/G]CGCTACTGGACCATCGCCGCCTTCACCACCCTCTA
13	AX-95944703	CSCWR_Os01g01410_02567	GCGTCGCCCAGGCCCAGCATCACCGAGGAGTGGGA[A/G]CAGCTTATCTGCTCACTAAACTGATATCTTCTACA
14	AX-95919184	CSCWR_Os01g01410_03064	TATCTTCTACATAGAGGCCAACTCAAGTACACATG[A/G]GCAATGACCCTCTTTGTTGTCAGTTCATTCCTGTA
15	AX-95941879	CSCWR_Os01g01410_03669	TCATTCCTGTATATGAATTCAGGAGCAAGGTACCC[A/G]TAGGTTGCAGGTACAAACTTGGACAGCCCAACCCC
16	AX-95940958	CSCWR_Os01g01410_03762	AGCCCAACCCCCATCAGATGGGAACCAAATTCCTC[A/G]TCAAGTAGCGACAGCCCAACCCCCATCAGATGGGA
17	AX-95916911	CSCWR_Os01g01410_03774	ATCAGATGGGAACCAAATTCCTCGTCAAGTAGCAC[A/G]TTGCTTGCAGACATAATTAAAGTGTAAGTATACTT
18	AX-95918769	CSCWR_Os01g01410_04144	TAAGTATACTTAGTGGTTTCCCATGCATGCTACCA[C/T]GTACATTTAGTTCCAAATAGGTCTGGATATAAATT
19	AX-95943278	CSCWR_Os01g01410_04350	GGATATAAATTAGTGCAGGCAGGCGCATGCAAGCG[G/T]TACGAAAAAGGATATAAATTAGTGCAGGCAGGCGC
20	AX-95934231	CSCWR_Os01g01410_04365	CAGGCAGGCGCATGCAAGCGGTACGAAAAATCTGC[A/G]TGCACACGAGGAAGCAAGGGCAAAAGGAGAGTAGA
21	AX-95933728	CSCWR_Os01g01410_06081	AGGAGAGTAGAAAGAAGAAATAGAAGAGAGATGCA[C/T]GCAGGTTGAGGTTGGCGAGAGAGATAGGGAAAGAA
22	AX-95944019	AGCRG_Os01g01420_06998	AATTCTACTACTGTACTGCATTTAGTCTCATGCTT[A/C]ATTGAATTTTCACTCAACTGCTTGCCACCAATCTT
23	AX-95944554	AGCRG_Os01g01420_08885	CTCAGGGTCTGTCATAAGTTGTTGCTGAACTCATT[G/T]TGTTTCCATGTCACTGGACGGTGTTTTGTTTTTAT
24	AX-95917132	AGCRG_Os01g01420_09295	TAAATAAAATTGGAGATCTTCGCTATTATGATGGG[A/G]ACCTCCACTCAGCAAGAAGCTATTATGCGCGTTCG
25	AX-95919348	AGCRG_Os01g01420_09663	TGTTTAAATGTGTATTAGATACCATATCAATGAGC[A/G]CTCCAATTGCACATGGACCAGTAGCTATTTTATCC
26	AX-95919128	AGCRG_Os01g01420_10282	TGTTTTTTCTTTTGCTGTTCATGATCTGTCTACTT[G/T]TGGATATAGGTCATTGATGTAGCAACTTCTCTTGC
27	AX-95939872	AGCRG_Os01g01420_10495	TGTGTACTGCCTTTCATCCATGCGCTCCTATTTGT[G/T]GTGCTCTCGACGACTGACTTTTATCATGTACTGTA
28	AX-95944020	AGCRG_Os01g01420_10516	GCGCTCCTATTTGTGGTGCTCTCGACGACTGACTT[G/T]TATCATGTACTGTAATACTTTTGCAGCGTCTCTCG
29	AX-95941338	CSCWR_Os01g01510_58631	TCCACGACCACGGTCCGCCCCTCTTCCTTTTCATG[G/T]ACCAGCCGTCTTCGATCTCGAGGTAATTTCTATTC
30	AX-95942032	CSCWR_Os01g01510_58781	AATTTCTATTCTATGCTCCCTTCCTTTCTCTTTCG[G/T]GTAATCGCCATGCTCCCTTCCTTTCTCTTTCGGGT
31	AX-95916848	CSCWR_Os01g01510_58808	CTCTTTCGGGTAATCGCCTCGTATATATACACATG[A/T]CGATCAGTTGAAACTGATGACAGCGAGGGAGATGA
32	AX-95916820	CSCWR_Os01g01510_59449	GAGGGAGATGAGGATGGCAACATGGACAAAGCTGC[A/T]TATGATGAAATTATGATGCTGGTGAACAGTCTGGT
33	AX-95917868	CSCWR_Os01g01510_59888	AACAGTCTGGTGATGATGAGGATGACTATGAAGAG[A/G]CACGGAGGAGTTTATGATTCTTGTAGTGATCATTG
34	AX-95919357	CSCWR_Os01g01510_60986	AGTGATCATTGTATTGCTGTTAGTTGTTGTTTACA[A/G]TTCAAGACGGGTCATATTCTTTTTAGCTTAGCAGA
35	AX-95916978	CSCWR_Os01g01510_61370	AGCTTAGCAGAAATGCACGTATAGTGCAGTGTTAC[A/G]GCAAACGATCAAACGATATTCTAAAATGTTATATG
36	AX-95943714	CSCWR_Os01g01510_61422	AATGTTATATGCCACTCTGTAGCAGCGTTGCACGT[C/T]GCATTGAACATATTCAATAATGATACAAACAATGT
37	AX-95917096	CSCWR_Os01g01510_61599	ACAAACAATGTGGTCAGTTATTCAGTGAAATAATT[C/T]TGCGCTTATATTCAGTGAAATAATTCTGCGCTTAT
38	AX-95918170	CSCWR_Os01g01510_61633	TCTGCGCTTATAAAGACATTCCTATTTTGAGATGC[A/G]CCAAAATCTAAGGATAAGGGTAAAATGCAGCCTTT
39	AX-95941377	CSCWR_Os01g01510_62106	ATGCAGCCTTTGGAAGTGAAACGAGCTTGCCTAGC[A/T]GCTTATTGTATAAGAAGCTTAAGAATCCACGGAAG
40	AX-95941917	CSCWR_Os01g01510_64620	ATCCACGGAAGAAATACAGGGTAAGTAGCATAGTA[A/T]AGCATAAGAGCATCAAACAAAACTTGTTAAGCGGG
41	AX-95915933	CSCWR_Os01g01510_64737	TGTTAAGCGGGGAGGTCAAGTGCGTGGCGTGAAGA[A/T]GCCCTCAGGGCGACATGATCCCCCTCCACGACCAC
42	AX-95918011	SCR100_Os01g01600_01721	AATTAATTAGCATTGACGGGCTAAAATGCATGAAT[C/T]AGTATCTCGGAGTGCCAATTTGAAGTATATTCAGT
43	AX-95940206	SCR100_Os01g01600_01924	TTGGGCAGAGTAGAGAACAAGAGAACATGTTTGTG[C/T]TTGGCAAAAGCCTGTGAGTTGTTAATTGTAGGACC
44	AX-95933501	CSCWR_Os01g01640_18378	TGGCCGATACTTCTCTGCTACTGGGTTGTTCTTTT[C/T]GTCCTCACGGGCAGCCTACCCACTCTGGTAGGAAA
45	AX-95918110	CSCWR_Os01g01640_18830	CTGGTAGGAAAAATGGAAGGGGCAAGAAGATACAG[C/T]CGATGATATCTTGCCAGACACCCAGCAGTATGCTT
46	AX-95943300	SCR100_Os01g01670_27712	AGGGATAGACAGAGATTAAAGGTTCATTAAGTCAC[C/T]AGTGTAAATGGCATATAAATAAATACATGGACAAT
47	AX-95919300	SCR100_Os01g01670_28052	TGCAAGTTTTAAGCATTACATCTCTTAACAATACA[C/T]TGCAGAAGTGTTGTTGTTTCAAATGGATTCAGTCG
48	AX-95918944	SCR100_Os01g01670_28545	CTTCTTTTTTCTCTTTTTCTCAGTGGCTACAGAAT[C/G]ACCAGCACTAACTATTATCCCTTTCACAACTGTCT
49	AX-95940723	SCR100_Os01g01680_29634	AGCGGCGGATGGCTTGTTGGGTTTGGCGGCGCTGG[C/T]ACCAGCCTCCTTCTTCTCCTGGCTGCTATCGGGCT
50	AX-95919050	CSCWR_Os01g01689_34064	GCAGTATGCTTCGCGTTTAACCAGATATGCAAACA[G/T]CCTTTTCAAAATACTGGAGCCGGTTTAGTATGGTA
51	AX-95919100	CSCWR_Os01g01689_35140	TTAGTATGGTAGGGATACTGTTATTCTTTTGAAAA[C/T]GCTTTATGAATCTATCTGCTACTGCCTTATATCTG
52	AX-95944090	CSCWR_Os01g01689_35299	CCTTATATCTGGTATTGGATCTGCATCTATACACA[C/G]TTGCACACACTTCAAAAGAAGGCATTGTTTATCTC
53	AX-95919207	CSCWR_Os01g01689_35561	TTGTTTATCTCTGAAATCTCATATGCGTATCCTGA[C/T]AACCTTGGGAATTTTGACATGTTGCTTCTTAAACC
54	AX-95942733	CSCWR_Os01g01689_35849	CTTCTTAAACCCTTAAACTAAATGTTCTTGTAGGC[A/G]TATGGCCTAAATTACCATCATCGTACGTATGCCCT
55	AX-95944834	CSCWR_Os01g01689_38038	ACGTATGCCCTCTTTCTGTGAGACTGACCATTTAT[C/T]AGTTGTAATTGATTTATATTTTTCTTGCATATGAA
56	AX-95943377	CSCWR_Os01g01689_39031	TTGCATATGAAGAAACCACAGGTTGTTATCCTGCC[A/G]CTATGAAAAGCCGAAGTTGAAAAAGAGCAAAACCA
57	AX-95942615	CSCWR_Os01g01689_39878	GAGCAAAACCACCCCACAGTTTCGTGTGCTTTCTA[C/T]GGTTGCTACATTCCTGAAACCATTTTTTCTCTCTG
58	AX-95942217	CSCWR_Os01g01689_41037	TTTTCTCTCTGTGCTGGTTTTTCCTCGCCAGTGAT[A/T]AACTCAGCAATTTTTTAAGTCAGTAATAAATTTTC
59	AX-95944889	CSCWR_Os01g01689_41432	AATAAATTTTCTTATCCAACAGATTGTGTGGCAAA[A/T]CTTGTAAACATATGGGCCTTTAGATCTCAAATTCT
60	AX-95918526	CSCWR_Os01g01689_41777	TCTCAAATTCTGGAGCTTAGATGCTAAATGAAGTT[A/G]GGAAATCTTTTTTAAGTACTAGTAGTAGATAGGTA
61	AX-95918953	CSCWR_Os01g01689_45153	GTAGATAGGTATACTAGACCTTTTAGACTATGAAA[A/G]CAATGCAAAAGTGGTCGGATATGTTAAATAATAAG
62	AX-95933830	CSCWR_Os01g01689_45272	TAAATAATAAGTTGTTTGCGATGTTCTTTCTGTTA[C/T]TGCAGTGCACACGCGCACACATGTGTGTCTTGTAG
63	AX-95943317	CSCWR_Os01g01689_45732	GTGTCTTGTAGTTAAAAAGGAAAAAGAAAGTGTGA[C/T]AGTTAGCCTATTGATTTGCGTACCCTACTGAGTTC
64	AX-95916913	CSCWR_Os01g01689_46047	CTACTGAGTTCTCTTGGATTGGGTTGTGTGATAAA[A/C]GTATTGGTCCAGAGTTATGCCTTTTATTTCTGATG
65	AX-95943689	CSCWR_Os01g01689_46162	TATTTCTGATGTTGCAGTGTGTATTCATGATTTCC[A/G]CTGTTGCTGTTTCTGATGTTGCAGTGTGTATTCAT
66	AX-95917287	CSCWR_Os01g01689_46179	TGTGTATTCATGATTTCCGCTGTTGCTGCTATAGA[A/G]CCTTCTCAGCTTTGTCATCTGGCACATTTACATTC
67	AX-95917877	CSCWR_Os01g01689_47915	CATTTACATTCTCTCTTGTTCAGTGAATTTTCCAA[A/C]ATAGCTAAATGATCTAGTAAACAATCATGGTGCTT
68	AX-95918430	CSCWR_Os01g01689_48730	TCATGGTGCTTCAGGCTACTCTAGATGATTGTGTA[C/T]GTAACATCTGAAATCCCACACTTCTCCAAGGAGGC
69	AX-95941375	CSCWR_Os01g01689_49082	TCCAAGGAGGCTGTGGCACACTCGGTGAAAACAGT[A/T]GTTGACGGATCTAAAAAAATTGTTTATCTCGTAAA
70	AX-95941679	CSCWR_Os01g01689_49517	TATCTCGTAAACAACCCATCTTCAATCTCAGTGGC[C/T]GATGAGAATTTGGCAATACATCAGCAAATTGCAGA
71	AX-95943743	CSCWR_Os01g01689_49832	CAAATTGCAGATGCTAGCCATCCTAGGCATATTCG[C/T]CATCGGCTTCCACATTGCACATTCATAAAAAACAA
72	AX-95942163	CSCWR_Os01g01689_52840	ATAAAAAACAATCACTCATTCATAAATCTATGGGT[C/T]AATCTCATGATCCATAATGTAGAACACTATTGAAC
73	AX-95942622	CSCWR_Os01g01689_53038	CACTATTGAACAAGCTTCTCCATGGTGCAGTGCTT[A/G]TTTATTATGTTCAACTGAGAAATACACCTGTAACA
74	AX-95942940	CSCWR_Os01g01689_53275	CACCTGTAACAGTAACTAAAGCTTAACACATCTTC[G/T]TCAATGTGAATGTTCTTCTTATAGACTTTGTAGGA
75	AX-95944769	CSCWR_Os01g01689_53358	ACTTTGTAGGAGTATTGCTTTTCTCAAAGTTGAGG[C/T]TGCTGAACTTTCAATGGACCTGCTATTTTTCTGTG
76	AX-95918484	CSCWR_Os01g01689_54542	ATTTTTCTGTGGTTCAGCTGGCACATGTGATTGGA[C/G]GTTGTAAGCTGTTCAAAATAGACAATTGGTTTCCT
77	AX-95919401	CSCWR_Os01g01689_57655	ATTGGTTTCCTTCACATACATGTAACACTGTCAAA[C/T]GTGCATCGATATTTCAATCTGCTTCAGCACTCCGG
78	AX-95943035	CSCWR_Os01g01689_58144	CAGCACTCCGGAAGGTTGTCTTGCTGCTTTTAACT[A/G]CAGTCACAGGATTAAGAAAATACAAGGTAAGGAAC
79	AX-95919399	CSCWR_Os01g01689_59831	AGGTAAGGAACTAAGTTTGACAGTGGCATCATATC[A/G]ATATCGAACAAGGTAAGCACTGCATTTTTTCATGG
80	AX-95943039	CSCWR_Os01g01689_59976	TTTTTTCATGGTGTCTGAAAATGTCAAGGAGCATG[A/G]GCACTGTTGAAATATGCCTCTCATGATGCATTCAG
81	AX-95941699	CSCWR_Os01g01689_60178	GATGCATTCAGTCAAATTTTCAATACGCCTATCTG[A/G]TCACAGACCTAAACATTCACTGAACTCTCTTATTA
82	AX-95918311	CSCWR_Os01g01689_61127	CTCTCTTATTAGGATGATCGGGACAAATTCTTGAA[C/T]CTAGCGCTTGATGATCGGGACAAATTCTTGAATCT
83	AX-95942465	CSCWR_Os01g01689_61154	TTCTTGAATCTAGCGCTTCAGGGGTACCAACGCTC[A/G]CTCGTTGTCTTTCATATGGTGTGAAGTATTCACCT
84	AX-95941326	CSCWR_Os01g01689_61396	AGTATTCACCTCCTGCTTATCATTGCAAGTTGCAA[C/T]CATCCATTTGGGTAAACATGAATCTTATAACGCCA
85	AX-95942569	CSCWR_Os01g01689_62024	TTATAACGCCATCTTTTTTTTTTCTTGCAGAATGC[A/G]CTAGCTTCTCTAGACACCTAGAGGCTCATTACAGA
86	AX-95918538	CSCWR_Os01g01689_62371	CTCATTACAGAGGTTCCAGTGTCTAACTACGACTG[C/T]GGGTAAGTTTTAAAAAACCTAACATTCTAGCGGAT
87	AX-95944766	CSCWR_Os01g01689_63756	TTCTAGCGGATGCGTTGTGTCACAGCAATTTTGAT[A/G]GCTTTTGTTTTTTAGACTATCACCAAACTGATGAG
88	AX-95917662	CSCWR_Os01g01689_64726	AAACTGATGAGTTAGCAACAGGAAGTAAACATAGC[A/G]ACCAGCTACCTTGTGGATGAATGAGTTGTGCTATA
89	AX-95944407	CSCWR_Os01g01689_64877	GTTGTGCTATATTGAGTACATTTACAGGTGATGGA[A/G]CAATTTTTCGATTCATCTTGTTTCTCTTTTCAATG
90	AX-95917874	CSCWR_Os01g01689_66522	TCTTTTCAATGTACATTGAAAGTTGTTGGAATTAC[C/T]CATTAGTGCTGGAATGTTATTCCCAAAACTAAGCC
91	AX-95943082	CSCWR_Os01g01689_66707	AAAACTAAGCCCTTTGGCAATGCCATAGGAGCGAG[C/G]CCCTATTTGTTTTTTGGCCATCTGTTGGTGCGTGA
92	AX-95944276	CSCWR_Os01g01689_67894	TTGGTGCGTGAGCGTGTACATTATCGTAGAAAGAG[C/T]TTTTCCTGTATCATTATTTGAGCAGCGCAGCGCCT
93	AX-95934068	SCR100_Os01g01700_68986	CCTTGTTCCTCCTCCTCAGATATCGTCGTCGACAA[C/T]TGCGCCATCTGCCGCAACCACATCATGGATCTATG
94	AX-95917732	SCR100_Os01g01700_69229	CCATCCACTTTTACCAACCAATCACACCTTGTTTC[A/G]ATTGCCGCATGCTAAACTTTTCTCTAGACTGGCTC
95	AX-95944210	SCR100_Os01g01700_69582	GTGATTGACTTATAATGTAGTGTAAAGATACATGT[G/T]TATGTGCTAAGGAAAATGTTTATGTGCTAAAAAAA
96	AX-95944908	SCR100_Os01g01700_70339	GGGCAATCTAGATATGACCCTGTGACAGGCTAAAT[C/T]CTAATGTTCAATGTTTGATAACAATACCAGTTTCT
97	AX-95941639	SCR100_Os01g01700_71038	CACAAGCCGTATCATCTGCCGAACAGCTCCATCGT[C/T]AGCTTCTTTTGATGCCTTACATCTATCGCTGGACG
98	AX-95941433	CSCWR_Os01g01710_72087	TTAATTCACCAGTTTAAATAACTTGCAATGAAGTT[C/T]TGTCAGCCACAGCTAAGCTAGCAAGTTACAATATA
99	AX-95917991	CSCWR_Os01g01710_72515	GTTACAATATATAAACAGGCCTACTAGCATCAATC[A/C]AGATGTTGTTGCCGGAGAATATTAGCTTTGACGAC
100	AX-95943040	CSCWR_Os01g01710_72616	GCTTTGACGACATGTATGCTCTCTCCTTTCAGCTC[G/T]CACTTTCCATAATTCATTACAAGCGTTAACTACTT
101	AX-95941735	CSCWR_Os01g01710_73201	GTTAACTACTTGCGTATCACTGGTAACCAACCAGC[A/C]AAAAGGGACTTAACTACTTGCGTATCACTGGTAAC
102	AX-95919104	CSCWR_Os01g01710_73217	TCACTGGTAACCAACCAGCCAAAAGGGACTTAATC[A/G]ATCCATTGATCAGCAACTTTTACTTCTTTCAACTT
103	AX-95916892	CSCWR_Os01g01710_74045	TCTTTCAACTTGTCAACTGGCCAGTCCCTGACATC[A/G]TCAATGGATAACAACCCGGAATTTATCTGGATTCT
104	AX-95934253	CSCWR_Os01g01710_75735	ATCTGGATTCTCCGCAACTATGTCCAATGTCTTTT[A/T]AGTTATGCATAGATGAACTAATTGACCAAACATTG
105	AX-95917369	CSCWR_Os01g01710_75947	ACCAAACATTGATGTACTAGCACAACTGACAGATA[C/T]AAAAAAGGTATGGGAATCTGAGACTCCTATGGACT
106	AX-95916131	CSCWR_Os01g01710_77488	TCCTATGGACTGCAGCGCCAGCAGCCGATGCTCCT[C/T]GAGGGAGATCCATGGCGGCGCCACCGGCGACGTCA
107	AX-95916374	CSCWR_Os01g01720_80353	CGGCGACGTCACCTGACTGTGGCTGCTCTGTCGCC[A/G]CGGCGGATTGAGCACCGTGGTAGTTCGTCAATGGC
108	AX-95942020	CSCWR_Os01g01720_80620	TCGTCAATGGCGAGCCAGGGTTCCACCTGTCATTG[C/T]TCATCTGAGGGCCTACCTCAACATAGGATCTCGCC
109	AX-95943427	CSCWR_Os01g01720_80795	AGGATCTCGCCGGAAATGCTCCAGGTGAAGGTTCT[C/T]CCGGTACTGATTAGATTGTACTGGTAAAACCTATT
110	AX-95941289	CSCWR_Os01g01720_81293	TAAAACCTATTCTCACTCATACGATTCAAGGAATC[A/G]CTCAAGGATAATGTAAAGTTCGAAGGAATCCTTTT
111	AX-95917187	SCR200_Os01g01740_89472	AGTTATCAGATGGCTTATTGCCACAGGGCATGAAG[C/G]AGGCAGTGGATAACATAAGTTGGTGTTCTGTAAGC
112	AX-95917913	SCR200_Os01g01780_09819	TTTCTTTGTAAATAGTAAATGTGCGTGATTTTGCG[A/G]ATACATTGGGTTATTGTAACATGTCAAGATTATTG
113	AX-95942715	SCR200_Os01g01780_09983	CTTCACCTTCTCCAGCAGAAAACTTAGATGATGGT[G/T]CTATGGAGGAAACTGACCCTCCAGATTTAAAGGTA
114	AX-95944084	SCR200_Os01g01780_10290	CCGAATACATAGACTTGTAACTAATATAATTTCTG[C/G]TTTTTAACCTCCTTACTTGTGAAGCCCATTTCCAG
115	AX-95917355	SCR200_Os01g01780_10528	TAAACTTAGCAGGTGCCTATACCTCTTTGGTCAAC[A/G]GCAGCTGATGAAGAGCTAATCTATGCAAAGAAAGA
116	AX-95944259	SCR200_Os01g01780_10644	ACCACTGTTCCGCAATGTGTCTGTCTTTAGGAGGT[A/G]TGACTATGGTTTAACTTCATATATATTATTTAGCT
117	AX-95942056	SCR200_Os01g01780_10717	CAATTTGTGAGTAGCATTATTCTTATCAGGGGATT[A/G]TGGACTTGCATGCCCAACTATATGTTGAACAAACT
118	AX-95916628	SCR200_Os01g01780_11602	ATCAAGAAAGAAGCTAACATGCTGTTTCTGATTCT[G/T]GCCCTTCCTTGCAGGGACCATACACTACCAAATTG
119	AX-95942357	SCR200_Os01g01780_12028	CAAGAATAGTTGAGGCAATCTATTATGAGTGTGTT[C/G]CGGTGATAATTGCGGACAATTTTGTGCTTCCATTT
120	AX-95919146	SCR200_Os01g01780_12073	TTGCGGACAATTTTGTGCTTCCATTTGATGATGCA[C/G]TTAATTGGAGTGCGTTCTCTGTGGTCATACCGGAA
121	AX-95943090	CSCWR_Os01g01790_15563	GGAATCCTTTTCCAAATTATTGATTTCAGCTGGAA[C/T]TCGAACATATCTAGCTCCATCCATCCTTTAAGAGA
122	AX-95940541	CSCWR_Os01g01830_34526	CCGCCGCCGCTGATTCTCGCCCGCCCACGTCGCCA[C/G]CGACGTCTGCCTCGCCGGTCTCAGTGCCACCGCCG
123	AX-95916636	CSCWR_Os01g01830_34934	TGTCAGTATGTCTCTTTTCGTCTCTGTTTTCTATG[G/T]AAATATAACATGTATTTTCCTCCTATACTAAAATT
124	AX-95943415	CSCWR_Os01g01830_35408	TCAAGCAATGGAGAGGATGGCTGTTACGCAATGTA[C/T]CGAACTCGTGATGAACTTTACTTTGTAATGTTAAG
125	AX-95943653	CSCWR_Os01g01830_35767	TCAATAGTAGGAAACTATTACACCAATATGTTATG[A/G]TGCTGGATTTGTTTATAACACAATTACCAATCTGT
126	AX-95944724	CSCWR_Os01g01830_37365	TGTCACTTCACGGCAGCAAGCTGAGGCTTTGTTCT[A/G]ATTGTAGGTTCAATATATCAAGAGGGTGGAACCTA
127	AX-95941089	CSCWR_Os01g01830_38464	CTCGCCTCTTCGACCACCCGCGCCACGGGGCGCCG[G/T]TCCGTCGCGGCAACAAGTACTTCTACTTTCACAAC
128	AX-95944949	CSCWR_Os01g01830_38565	TGCGGGACATGTTGTTGTCCCGATGATGTGAAAAT[C/G]ATTGGAGATGGGTTTCAATAGATTTCGTGAATATA
129	AX-95919477	CSCWR_Os01g01830_39646	CTTATAACCAAATCCAACATATATGTTCCATCAAT[A/G]ATTGGTGCAGGTGAAATTCTCATCTATCAGTTGGA
130	AX-95917680	CSCWR_Os01g01830_40793	GTCCATAGCAAACCAATAAACCGATGGAAGTTACT[C/G]CTATCTCCTAATGAATAATCATGCATGAATACGTA
131	AX-95944192	CSCWR_Os01g01830_41540	CCAAGGTCCTGAGCAAACATTATGGCTATTCAAAG[A/G]TTTATTTGGCTAAAAGTGCAAAAATGATTGCATAT
132	AX-95918894	CSCWR_Os01g01830_41709	CCACCTGAAATGGAGCTAGCATAAATTAGTTTTGG[A/T]GCTTGAAATTAATTGAATTTCCAATGTGAAAATTA
133	AX-95944117	CSCWR_Os01g01830_42567	TTTGATCGAACAAATTTTGAGGTTAAGCAGGTACA[C/T]GCCATCACTGTCTTAGGTTGCCATATCATTTTCTA
134	AX-95917606	CSCWR_Os01g01870_75291	CCTTTAAGAGAAGCTGAGATCAAGAAACGTACTCA[C/G]TCTTGCCTGAGCTCCATCCATCCTTTAAGAGAAGC
135	AX-95944137	CSCWR_Os01g01870_75294	TTAAGAGAAGCTGAGATCAAGAAACGTACTCACTC[C/T]TGCCTGCATTTAGTAATTGCTGCTGCAACTGAAAT
136	AX-95918896	CSCWR_Os01g01870_75739	GCAACTGAAATATTTTTTACATGGATCGACCGGAC[C/T]ATACATTAATTGCTGCTGCAACTGAAATATTTTTT
137	AX-95943371	CSCWR_Os01g01870_75746	AAATATTTTTTACATGGATCGACCGGACCATACAT[C/T]AATAATAGATGGTTTTTGTAGGACTAATACTAGTA
138	AX-95919022	CSCWR_Os01g01870_76357	TAATACTAGTATTTCTGATAGTGGAGTATAACAAT[G/T]AGTGGAGCATACTAGTAGTAGGATTGAGTATCTAT
139	AX-95941499	CSCWR_Os01g01870_76431	TGAGTATCTATCTGTGTTTGTGTGAGTCGTCGTGC[A/C]CTCGAACGAACGGATTGGTAGAGCACAACACTAAC
140	AX-95919303	CSCWR_Os01g01870_76719	ACAACACTAACCGACGAACAACACAAGCTCAATAT[A/T]ATCAATTCAGATGAGCTTGACACCTCACCTTACAG
141	AX-95916502	CSCWR_Os01g01870_77018	TCACCTTACAGTGTTGGATCAACAACAACAAAAAA[A/T]ACGTGGAAAGAATGAGATAATACTCTCTACTCTAC
142	AX-95944663	CSCWR_Os01g01870_77601	CTCTACTCTACTCTACTCTGTACTGTGATGATAAG[A/T]AGTATAAAGTTATTACTACTAACTCTTGGCTAACG
143	AX-95941378	CSCWR_Os01g01870_77756	CTTGGCTAACGTTTTTGTATCCCCTAGCTAGCTGC[C/T]TGCCCTACGGTTGTTTTACATATATTTTCCATGTC
144	AX-95940927	SCR100_Os01g01880_79361	CCTGCAGGGAAGTGAGGCGAGGAGGAAGAACGAAG[C/T]AATTAAGCAGGAAGGAAGGAGAGAGCAACAGCGCA
145	AX-95934358	SCR100_Os01g01880_79750	GAAAATTGAAGGAGAAAACGAAGGACTGAGACAAT[C/T]GAAGGAGACGTCCGATTTGTAGTTTGCCTGTACTA
146	AX-95933420	SCR100_Os01g01890_80922	ACGCCTTCAATCGCAGATCGATCCGCCCGCCATGA[C/G]CACGCTATCCGCCGGGGTCCTCCTCAAGCTGCTCG
147	AX-95917948	CSCWR_Os01g01920_99458	TTTTCCATGTCCTTAGTATGAGAAGATTCAAAATT[C/T]AAAGCAATATAACTTGCTATCATGCTGTTGTGGTT
148	AX-95917253	CSCWR_Os01g01920_01091	CTGTTGTGGTTCTTACCTTTTTGCACTGCAGGCTC[A/T]TACAAGGCAACTGTCTATACACATGCGAAAGTCAA
149	AX-95917630	CSCWR_Os01g01920_01338	GCGAAAGTCAAGGTAAGGATAATTATATTATGCTG[A/G]CCACTTTTGAAGTCAAGGTAAGGATAATTATATTA
150	AX-95934330	CSCWR_Os01g01920_01357	TAATTATATTATGCTGGCCACTTTTGTGCAGCAAA[A/G]AACCACACTATTTTGGTTGCGATGAGAAGTTCCCC
151	AX-95964806	CSCWR_Os01g01920_02357	AGAAGTTCCCCATCACAGATGAGCGGGTCAGCCAC[C/T]TGCTACCTGGCTACCTGCGTACAACCAGGACAGAA
152	AX-95942152	CSCWR_Os01g01920_02409	CCAGGACAGAATTGTCCGGGTCTACGCCAAGAAGC[A/C]CGAGCTGGTCCGATAGTTGATTGTCTCTAAAAGAC
153	AX-95941072	SCR100_Os01g01940_07670	GGGCGGGGCGGCAATGGCGTTGAAGAGCAGTAGTA[C/T]GATGGAGCTGGTGTCCCGCATGTCGAAGAGCATGA
154	AX-95940513	SCR100_Os01g01950_09912	GCAACCACTCCATCGCCCTGGCCTCGCGCCTCGTC[A/T]CCCACATGGAGCTCATGGCCATGGAGGCCACCATC
155	AX-95943328	CSCWR_Os01g01970_21639	CTCTAAAAGACTTAACAGTTCAACTCTTGTACTCT[C/G]AAATGCGGTTCTCCCTACTTGATGCCCAATAAAAC
156	AX-95944132	CSCWR_Os01g01970_21807	CCCAATAAAACCGAAATTTCCTGGGATGTCTCTCT[A/C]AATATATACTGGAATTACGCCTTCATTTTTTCACC
157	AX-95918783	CSCWR_Os01g01970_21948	ATTTTTTCACCTAGTGTTTGTTGGACAAACCACAG[C/T]ACTGGATTTCAAAGGTTAAGTGATTATTTATCCCA
158	AX-95918752	CSCWR_Os01g01970_22180	TATTTATCCCAAAATTGTCGACAAAGGGAGGCAAT[G/T]ATATCCATACTCCATTCTTCCAAGAATGTCAAACA
159	AX-95942203	CSCWR_Os01g01970_22268	AATGTCAAACAATGACAAATACAACATGTAGTTAC[A/G]AGCCTGACAAATATTCTTGACCCCACTAGTCAATA
160	AX-95918566	CSCWR_Os01g01970_22649	ACTAGTCAATAGTCTCTCATGTGTGACAAATAATT[A/G]GAAGGAAATAATAACACCACTAATAGTAATATCCA
161	AX-95918531	CSCWR_Os01g01970_22706	AGTAATATCCAACTAAATAGCTAAAAGCAGCTATC[C/T]GGTATGCTATTTTTTTTTCAAAAGAGAAAGTCTCA
162	AX-95940726	SCR100_Os01g01990_30780	TGCGACGGCTACCGGATCTGGCCACCGCGAGCTCA[A/G]GTGATCCACGTGAGGTCGCCTCTTCCTCTCCCCGG
163	AX-95943339	SCR100_Os01g01990_30909	CATTCCCTAGCCCGGTGCAGTGGCCACCAGATCCG[A/G]CCAGTAGCGTGTCTAATTCGAGTGATTTGTGAATA
164	AX-95941446	CSCWR_Os01g02010_39998	AGAAAGTCTCAAGAATGGTGGAGAGTTCAGTTCAG[C/T]GACTAAAATGAAATACCTTCAGGGTTCAGCCTTCA
165	AX-95918844	CSCWR_Os01g02010_40067	TTCAGCCTTCAGGGAATGGCAATTGTATGCAACTG[A/G]AGACAGTGATCCGTTCCTAGATGCATTAACATGTA
166	AX-95942481	CSCWR_Os01g02050_63070	ATGGTAGATCCTCAAGAAGAAGCTCGAGTCGTCTC[C/T]GTGTGTTCAAGCAAAAGCACATTGATAGTTTGTTA
167	AX-95915989	SCR100_Os01g02070_82886	CGCCGACGCCTCCACCGTCTCCGACCTCGCCGGCG[C/T]CGCGCTCGACCTCGCCGTCGCCGCAGCCAGCGACG
168	AX-95933759	SCR100_Os01g02070_83191	TGGTCGACGTCGACCAGAAGATGAAAGACAGATGC[A/G]GCGTCGCCCGTGATCTCATCAACCTTCTCATTAAA
169	AX-95940225	SCR200_Os01g02080_83323	GTTCTGTAAGCACAGTGTGACATGCGTTTTACAAA[C/G]ACTCTCATCAACATAAGTTGGTGTTCTGTAAGCAC
170	AX-95942573	SCR200_Os01g02080_83325	TCTGTAAGCACAGTGTGACATGCGTTTTACAAAGA[C/T]TCTCATCTCTAAGTTGGTGTTCTGTAAGCACAGTG
171	AX-95941641	SCR200_Os01g02080_83329	TAAGCACAGTGTGACATGCGTTTTACAAAGACTCT[C/G]ATCTCTTCACCATCGCCTATATCAGTCCATGAGTA
172	AX-95943888	SCR200_Os01g02080_83408	GTCCATGAGTAATCAAAATCCTCTTGCAAACAGAG[C/T]TCCAATAATTTAGCTGAGATGCAAGTACTATTCAG
173	AX-95918793	SCR200_Os01g02080_83690	GTACTATTCAGTTTGATTGATGCAACAAAATGCAG[G/T]TCAAGCAGCGATTGATGCAACAAAATGCAGTTCAA
174	AX-95916934	SCR200_Os01g02080_83719	ATGCAGTTCAAGCAGCTAGCTGGAGTGAGAGTGAT[C/G]GACCTGAAGATCGACCTGAAGTATGGAGAGGCAGT
175	AX-95941594	SCR200_Os01g02080_83767	GGAGAGGCAGTGTTATCCTTGACGGTGGGCACGGC[G/T]GCGATCTTGGTATGGAGAGGCAGTGTTATCCTTGA
176	AX-95916158	SCR200_Os01g02080_83778	GTTATCCTTGACGGTGGGCACGGCTGCGATCTTGC[C/G]GAGGACGTCGCTGCTTCCTGCGCTCTGGATGGTGC
177	AX-95916166	SCR200_Os01g02080_84361	CTGGATGGTGCGGGTGTGGCGCTGAGGATGGCCGG[A/C]GCGGCCGCGGTGGTGGTTGTGCGGCTGAGGTGGCG
178	AX-95940953	SCR200_Os01g02080_84471	CTGAGGTGGCGTCGGCAGCGTGGGGTTGGAGGTGT[G/T]GAGAATCTGTGGAGGTGTGGAGAATCTGGTGCGAC
179	AX-95940755	SCR200_Os01g02080_84512	TCTGGTGCGACATTGCTGGCGAGACGAGAGGTGAG[A/C]GCTGCATCGCATCGCATCACATCGCAAGGATGGCG
180	AX-95941043	SCR100_Os01g02090_86049	CCCCCTCTCATTTCCTCAGATTCGCTTGATTCAGC[G/T]CTAGATTTGGTTCCCCCGTGAGGTGAATCTCAGCC
181	AX-95943191	SCR100_Os01g02090_86198	AAGATTTTTTAAGCCACCTGATGCTTATTCTCGTA[C/T]CCGTACAACTCAAGTGTTGACTACGCTTTGCTTTA
182	AX-95943390	SCR100_Os01g02090_86249	GTTGACTACGCTTTGCTTTACTTCCAGCACTGTTA[C/G]ACGCTTTGTTCATCCCAATGTTTGTTTTACACCTG
183	AX-95944536	SCR100_Os01g02090_86458	GAACAGGATCACTGGTGCAATTTTGATTTGTGAAA[C/T]CATTCATGCTTGTACTTGTATAAACGCACGCGTGG
184	AX-95943677	SCR100_Os01g02090_86490	AAACCATTCATGCTTGTACTTGTATAAACGCACGC[A/G]TGGAATATTTCTCTTGTGTTACTATTTGCCTTGTT
185	AX-95944512	SCR100_Os01g02090_86650	TCATGTTGTGCACTGATTGTTGAATTTATGCCATC[C/T]GTTTACTGCGTCAAAATGTTAAGTTAGCTGATAGT
186	AX-95942618	SCR100_Os01g02090_86750	CCAGTCTGTGAAGTGTTTTTGTTTGGTCAGTTTCG[C/T]GGTTGCATATATCCAATTTGTATCTAGATTCAAGG
187	AX-95944173	SCR100_Os01g02090_86871	AACATGCTTTTGCACCATATCTCTACCTAAGGCCA[A/G]TTTATTTGTTTCTCCAGGATTTGCAAGTTAAGTCA
188	AX-95934096	SCR100_Os01g02090_87008	CCGCAATGAAACAAAAACATTGAAAAATACTTCTT[A/T]GAGCCGCACAACTCATGCAATTCTGTTCTGCAGTC
189	AX-95941110	SCR100_Os01g02090_87044	GAGCCGCACAACTCATGCAATTCTGTTCTGCAGTC[A/G]CACTACTCTCAGCCAGCATCGGCTTCTTCAAGTTT
190	AX-95918046	SCR100_Os01g02090_87104	TCTTCAAGTTTGCCTTCTGCTGGAAGTGCAGTATT[A/G]CCAGACCTCAGCTCCCAGGCAGCTCAATATGGGCT
191	AX-95916716	SCR100_Os01g02090_87230	TGGGGATCCTCTGCTCCACCTTCTGCTGGAAATGC[A/G]TCAGGCCTTTCAGTTCCCCCAATGTATTGGCAGGG
192	AX-95942432	SCR100_Os01g02090_87650	AGTGCAATGGCCCCACATAATTTTAGTTCGCTTGT[G/T]AGCAATAAGACTGCGGATATTCCAGGTTCAACATT
193	AX-95944599	SCR100_Os01g02090_87711	GTTCAACATTGGCATACCAATCAGTGTCACAGGCA[A/G]TTTCTTCGACTGTTGCTTCATCTAGCTCAGCCCAT
194	AX-95916552	SCR100_Os01g02090_87914	AAAACTAGGGTTGTAGAACCATTGCTACCTGATCC[A/T]CCGTCACGTGCTCTTCCTGAAAATAATGAGCCTAT
195	AX-95942621	SCR100_Os01g02090_88118	GGACATGTGATTTCCTTCACATTTGTAGCAGGAAA[C/T]TAGTGCCCTTTTGAGTTAGTGAGCATGAGCTTCCC
196	AX-95918596	SCR100_Os01g02090_88312	TCAGTGCATATCCTCGTCGAGTTTATAATAGCACG[A/G]ATCAATTTTGAAATTATGATCTATGGGTCAAGGTG
197	AX-95916601	SCR100_Os01g02090_88589	TTATCTCTTGTATCCTTCAGTGTTCCTTTGTTTGT[A/T]GTTAGTACGCATGCCCTTCAGTATGTTATTTCTCT
198	AX-95943638	SCR100_Os01g02090_88708	ACAGGGGCCGTGGAAGAGGTAGAGGCAGCGCGGTA[C/T]GAGTGACACTTTATACCTTTTGAGTATCTCTTTAA
199	AX-95934457	SCR100_Os01g02090_88990	CTGGTAAAACTTGTAAAAAGAACTCCAAGCACACA[C/T]CTTTTTATGCAATACCTTCAAAAAACTGTTGGCTG
200	AX-95962352	SCR100_Os01g02090_89009	GAACTCCAAGCACACATCTTTTTATGCAATACCTT[A/C]AAAAAACTGTTGGCTGTAACAATGTGTGTCATGCT
201	AX-95933991	SCR100_Os01g02090_89125	ATCTATGGTTCCTATTTTTCCAAAGGCTTGGACTT[A/G]AGGCCTCCGTTGGAATGGAGGAATATTGAATATTT
202	AX-95943247	SCR100_Os01g02090_89734	GTTTCAGCAATAACTAAAACATGTCTTTCAACCTC[A/C]ATGCAGCCTGTTTATGTCAAGGATGACTTTTTTGA
203	AX-95943419	SCR100_Os01g02100_97413	GAGACAGCTCATAACTTCGCATCTCAAGCTTACAA[C/T]ATCTACACGTTCACGGCAGCAATTCTTGATCCAAG
204	AX-95919535	SCR100_Os01g02100_98012	TGATGCTGTAGATGCTCCTGAGTTTTCATGAATGA[A/T]TGACCGTAAATTCAGAATCTAGATCAGTTTTCACT
205	AX-95944466	SCR100_Os01g02100_98145	TAGCTTGTGTTAGAATCATGACATTAATGAATTTA[A/G]CTCAATGTCTCCGGGCAGTTGTTTTAATATTGTAG
206	AX-95917319	SCR100_Os01g02110_01035	AAGAGCTGAAGTGAAGAACTATCAATTACGGTGAA[A/C]TGAACTGAAAGAGCTACTACTATATATTCTATGGA
207	AX-95942566	SCR100_Os01g02110_01718	TTGTGAAATTAATCTTTGACACAGTGATCTGATTA[A/C]TATTCAGTGACATACCGGGCATGCGCGCTTCTTGG
208	AX-95916139	SCR100_Os01g02110_02100	CTGGACCCCGACCAGCTGTAGTAGTAATCGGCGTC[A/G]ACGCAGCCACCGCCGCCGACGCCATTGCCGTGGTA
209	AX-95916053	SCR100_Os01g02150_23173	ACGTGCACGTACGCCAGCCCGCCGCCGCCCGACGT[G/T]CTGCCGACTCCGGTCTACTACCCGCCGCCGCCGCC
210	AX-95916017	SCR100_Os01g02160_29057	ATCCTCGTCTTCTCCGCGCTCGTCGCCTTGGCCGC[C/T]GGCGACACCTACCCGGCGGACTGCCCCTACCCATG
211	AX-95917785	CSCWR_Os01g02170_30898	ATAGTTTGTTACATATAGTTACATGCATGCCAACG[A/G]CTAGGACCGAAAAAAAGAAGCTCATTTTGGGTGGT
212	AX-95962081	CSCWR_Os01g02170_31327	TTTTGGGTGGTGGTAATTGGTAAAGGTGTCCTTCT[A/G]GCTCACCAGATGTACTTATCTGCCGCAACCTCTTG
213	AX-95943473	CSCWR_Os01g02170_31487	GCAACCTCTTGCAAACAGCATGATTAATGGGCCAT[G/T]AGTGACTTTATACTTGAATCACAGCTTCACTTTGC
214	AX-95918659	CSCWR_Os01g02170_31690	CTTCACTTTGCGCACTTCAAGATACCCTTGGATGA[C/T]GCGACAAACTGCTAAGATAAGTGGCTTTAAATTTC
215	AX-95917575	CSCWR_Os01g02170_31906	CTTTAAATTTCAGCACCATAGCACTACTATGACAC[A/G]ATAACAATATAAGTGTGGACGCAGGACAGTGCATT
216	AX-95944874	CSCWR_Os01g02170_32008	GACAGTGCATTAGACTATAGTGGCTTGGGCACGAC[A/T]CATGTTGTCTTCTTTCATTCTGGGAGAGGTATATA
217	AX-95916602	CSCWR_Os01g02170_32165	AGAGGTATATACCTCACAATTTGAGAGGTAAAAAA[A/T]TATACCGGTATGTAAAAAAAAAAAGTCTGAAATAT
218	AX-95941365	CSCWR_Os01g02170_32372	GTCTGAAATATTTATAAAGATAAGTTTTCAATCCT[A/T]TTCCAACCTCTGAAGCAAAAGAAGTGACGCATCAA
219	AX-95919557	CSCWR_Os01g02170_32640	TGACGCATCAAACTAAAATGTACTCGAGGCACTAA[A/C]TAATTGTATCACTGTCGTTTAAATTGGTCAATAGG
220	AX-95944494	CSCWR_Os01g02170_33067	TGGTCAATAGGCATGAGGCAGGCTCCCAGTGCATG[A/C]ACCTTTTTCGGATCATACAAGTAACTACCTGGTAG
221	AX-95917337	CSCWR_Os01g02170_33422	CTACCTGGTAGGTAGCTCTATCATTTTGTCTGATG[A/G]AATACTTGGGCATTCTCAAATATATTTAGGAAAAA
222	AX-95916690	CSCWR_Os01g02170_33511	TTTAGGAAAAAATATTTAGTTCCTTCAAGCAGTAA[A/G]GTGAAGCACAGAAACAAGAATTCAGATTATAAGAT
223	AX-95942941	CSCWR_Os01g02170_33603	GATTATAAGATCAGATCAGTGAGAATCGATTTCCT[C/T]GGACACTATCACTGCAATGCAGTAAAACAATCAAA
224	AX-95918108	CSCWR_Os01g02170_34597	AAACAATCAAAATTCTCGGACATGAGCATAACAGC[C/T]AAGATCAGTAGGCCCTGCAGATTCAGCTTCTGTGG
225	AX-95933367	CSCWR_Os01g02170_34726	AGCTTCTGTGGCCAGCTGTTTCACCATCATCTCCG[C/T]GGCCTTCAACTCGGCGGGGGGTGGCGGAGGAGGCC
226	AX-95943557	CSCWR_Os01g02170_35369	CGGAGGAGGCCGCACTCGGCGAGGGCGAGGAGGAC[A/G]TCGTACTCAATGGAGGGCTAAGCTCTAGTGTGGTA
227	AX-95940973	CSCWR_Os01g02190_42557	CTAGTGTGGTAGCTAGGGCGAGCCGGCGATCCCAA[C/G]AGAGGTGCCCATAAATTTGCAGACATTATATGTAC
228	AX-95933572	CSCWR_Os01g02190_43346	ATTATATGTACCTACCTCTCGTATGAGAAAGCCAA[C/T]GGCTAGGCCCTTTCTTCCCGGCATGATCCGTTGTC
229	AX-95933926	CSCWR_Os01g02190_43522	GATCCGTTGTCATTTCAGTATTAATTAGTATCTCA[C/T]TCTGACCGGTCACTTTCAGCCACAGGTTGGTATGA
230	AX-95917434	CSCWR_Os01g02200_47156	GGTTGGTATGAGGCCTACCAAGTACCAAGTTGATG[A/G]ACCATGAGGACATGCTCGGATATGTCTCAAAACAA
231	AX-95934061	CSCWR_Os01g02200_47219	TCTCAAAACAATTAGGTCATTGAATTGGTATTGGC[A/G]CAAAATTCCAGGGGAGAAATATTAGGCAGATTTAC
232	AX-95944307	CSCWR_Os01g02200_47330	GGCAGATTTACAAAGAAAAACTGGTTTTCCAGCTT[C/T]CTGATGTTAAAGAAATCTACACCACATTCTAGGGA
233	AX-95916678	CSCWR_Os01g02200_47525	CATTCTAGGGATCGAAAAGATTAGTTGAAGGGTCA[C/T]CGGAACAAAGTTGAAGGGTCATCGGAACAAAAATC
234	AX-95944133	CSCWR_Os01g02200_47563	GAACAAAAATCTCTTTGGCAACAGCAAATAATTTG[C/T]GATTCCACGCAAATTACAGAATTACTACAGATTTA
235	AX-95940944	CSCWR_Os01g02200_47803	CTACAGATTTAGCAACGATGGTAGGGTGCAGAATT[A/T]AAGGTTAGCATCCTCATCTATTGATCGATCCGAAG
236	AX-95941655	CSCWR_Os01g02200_47926	TCGATCCGAAGTCCAAACAGAAAGAATCAGCCTGG[C/T]TAGCCGCCAAACAGAAAGAATCAGCCTGGTTAGCC
237	AX-95918907	CSCWR_Os01g02200_47956	CCTGGTTAGCCGCCATGATTAGCCAATCGAAACGA[A/G]GCATCCTAAGATAAAAATCTGAAACTTTTCGTATG
238	AX-95917751	CSCWR_Os01g02200_48086	CTTTTCGTATGATTCTATAGGCGTGCATCGAAATA[A/G]CCAAGCAATGGCGTGCATCGAAATAGCCAAGCAAT
239	AX-95917631	CSCWR_Os01g02200_48120	AGCCAAGCAATCTGAGAGGAGACTATCGAATTGAG[A/C]GAGAAAAGGGGATCAAACTTTCGAAATTTTACCAA
240	AX-95918145	CSCWR_Os01g02200_48178	AATTTTACCAAAGCGATTGCACCCAAAGCGGCAAA[G/T]ATTACCGAACTGAAATGGCCTGTGATTGCAGTGAT
241	AX-95918188	SCR200_Os01g02450_89892	GCATCTGTCCAATACGACCAGCCAAAGAAAGAATC[A/G]GCATCTGGGCAGCCAAAGAAAGAATCAGCATCTGG
242	AX-95941654	SCR200_Os01g02450_89925	TCAGCATCTGGGCGGCGCTAGAGATTTCCATATCG[A/G]TGCTGATTGATCACATCTTGCTCAGAGGGATTGCA
243	AX-95942970	SCR200_Os01g02450_90064	GAGGGATTGCAACCAGCATTTTGCAGAAGTGACCA[A/G]AGCTTGAGGTGTACAATGCGTTTGAAAATTCCTTT
244	AX-95933828	SCR200_Os01g02450_90529	AAAATTCCTTTGCATTTCATTCAGTGCATCAATAC[C/T]AGGTGGGATAGTTCATGCCGCCGCCACTATGTACT
245	AX-95934400	CSCWR_Os01g02460_91423	ACATCGAAGCCCACAAGGTACAGTTTCTCTGATGT[C/T]AAGAAGATAACGAGATGCTTCAAGGAACAATTAGG
246	AX-95964611	CSCWR_Os01g02460_91439	GGTACAGTTTCTCTGATGTCAAGAAGATAACGAGA[C/T]GCTTCAAGGAACAATTAGGTCAGGGTGGATTTGGA
247	AX-95918093	CSCWR_Os01g02460_91609	TTCTTTCATGACCCTAATACTTCTCAAGAACTCCT[C/G]GCACCAAAAAAGATGTTAGATATTGCCTTAGGCAT
248	AX-95942906	CSCWR_Os01g02460_91687	GGAATGGAGTACCTGCATCAAGGATGCAACCAGCG[A/C]ATCCTCCATTTTGATATCAAGCCTCATAATATCTT
249	AX-95962079	CSCWR_Os01g02460_91822	CAAAGCATTGTTACCTTGACCAAAGCAAGAGGCAC[A/G]ATGGGCTACATTGCACCAGAGCTATATTCTAGGAA
250	AX-95917204	CSCWR_Os01g02460_91885	TCTAGGAACTTTGGGGAGATATCTTACAAGTCAGA[C/T]GTATACAGTTTTGGCATGCTTGTGTTAGAAATGGT
251	AX-95934331	CSCWR_Os01g02460_91957	AGTGGAAGGAGGAACTCAGACCCAAGTATTGAGGA[C/G]CAGAATGAGGTCTACTTTCTGGAGTGGATCTATGA
252	AX-95939616	CSCWR_Os01g02460_92081	ATAGACTGAAGGTTAGACAGATGGCCCTCGTGGCA[C/T]TTTGGTGCATTCAGTGGAACCCAAGAAACCGTCCC
253	AX-95962191	CSCWR_Os01g02460_92083	AGACTGAAGGTTAGACAGATGGCCCTCGTGGCACT[G/T]TGGTGCATTCAGTGGAACCCAAGAAACCGTCCCTC
254	AX-95943019	CSCWR_Os01g02590_60822	ATTGCAGTGATATCAGTGTAGGCATACCTTGTCGG[A/T]CCGAGCATTCCCTTGTTTTCCAGTACTTGTGTGCA
255	AX-95934297	CSCWR_Os01g02590_60922	ACTTGTGTGCAAGGAAAACCAATACAGCCAAGGGC[A/G]TCAACAGAAACAGAAACCTGCATGTTGCTGTGTAG
256	AX-95916859	CSCWR_Os01g02590_60976	TTGCTGTGTAGACAAGTTTGATCAACTGGAACCAA[C/T]AAACTGCAAAAGCCTATATAATTCTGATCGACGAC
257	AX-95940970	CSCWR_Os01g02590_61039	TGATCGACGACTTACCTGCAATCATCTTCCAGATC[A/T]GCAAGGCATGCCTATATAATTCTGATCGACGACTT
258	AX-95941463	CSCWR_Os01g02590_61041	ATCGACGACTTACCTGCAATCATCTTCCAGATCTG[A/C]AAGGCATATCCAAAGGCATACGGTAACGTGATGGA
259	AX-95941298	CSCWR_Os01g02590_61123	AACGTGATGGAATTTGATGAACGGGTATGCAGAGC[A/T]GGAAATTTGTAACGTGATGGAATTTGATGAACGGG
260	AX-95917845	CSCWR_Os01g02590_61137	TGATGAACGGGTATGCAGAGCAGGAAATTTGTATC[C/G]GCCGAAAGAAGAGCAGATATGCATCGATATTTATG
261	AX-95918864	CSCWR_Os01g02590_61275	CGATATTTATGTGAAAAATAAAGGTGTACAGACGT[C/G]AAGATCAGTTACGGAATCGAATCCATTGGGCATTG
262	AX-95916975	CSCWR_Os01g02590_61339	ATTGGGCATTGCTTAAAGCTTCCAGTACGATATCT[C/G]AAAGGAAATTTTACTGGTGCTACACTGTCCCGACC
263	AX-95941602	CSCWR_Os01g02590_61462	CTGTCCCGACCACCCAAAGGAGTCATGGCTAGGTA[C/T]CCACAAGAAGATCTGCTGGTGCTCAGGCAAGCGAC
264	AX-95919343	CSCWR_Os01g02590_61576	AGGCAAGCGACAGGCATGTACATAATCCAGCTACT[A/G]TTCTTTATTTGAATTGTAGCCTTGTCATCGGCACA
265	AX-95916814	CSCWR_Os01g02590_61819	TCATCGGCACAATTGAGCTCGTACGACAGAACTCC[A/G]CACTCAGATCCGCAGGATAGCAGTAGTAGAGCAAT
266	AX-95917380	CSCWR_Os01g02590_62013	AGTAGAGCAATGAAACACACCATGAATCGCCATGC[C/T]AGGTGGGCTGCAGTAGTAGAGCAATGAAACACACC
267	AX-95961993	CSCWR_Os01g02590_62023	TGAAACACACCATGAATCGCCATGCCAGGTGGGCT[A/T]GTGCAGAGCCGGATCTAGATGGCCAAATGACATGA
268	AX-95916757	CSCWR_Os01g02720_26809	CACACAGTGAAAAATGCCGTCGCCAAACTTCTTCT[C/G]ATCGGCAATATCTTGCCCGAGTACCCGCGTTACGA
269	AX-95942770	CSCWR_Os01g02720_26968	CCGCGTTACGACTCCAACAGCGATTGTGCTTCCAC[A/C]AGACCTTAAGTAACCTGACAAATATCAAGAAAATC
270	AX-95933885	CSCWR_Os01g02720_27089	TCAAGAAAATCACAACATCGCAAATGATGACTTCG[G/T]AAGCAATGGCATATGCTTTCGTCGTCGTCGTCCTC
271	AX-95941583	CSCWR_Os01g02760_54781	TCGTCGTCCTCATGCTCCTCGGAGATTGCAGTTAG[A/C]TCAGATGGCTTCACAGCCACCGCCTATTTACAAGA
272	AX-95933849	CSCWR_Os01g02760_55182	TATTTACAAGATGCCACACCACTATCCGGAGAACC[C/T]GGAGGAAACTTCTTGCGCGCTTCGCACCACCACCC
273	AX-95940998	CSCWR_Os01g02760_55437	CACCACCACCCCTGAAAGTCCGAGGCAGGCTTCGG[A/G]CAGCGGAGAGCACTCCTCTCAAAAACACAAGCAAC
274	AX-95933633	CSCWR_Os01g02870_07100	ACACAAGCAACAGCTTAGCTAGTAACAGTAGGCCA[C/T]TACTAGCATAGTGAGACCATGGGGAGGGATCAGGC
275	AX-95917637	CSCWR_Os01g02870_07205	AGGGATCAGGCAGCTGCAGCAGTGATGCATGAGAA[A/G]GTGAAGCTGTGTGAGCAGGGCAGCACTCAACATGG
276	AX-95916931	CSCWR_Os01g02870_07312	ACTCAACATGGGCATCAGCAAGATTGTGTTCATCG[C/T]CTATAGGAACTTTTACCATCTTCTCTGCTCTATAT
277	AX-95944140	CSCWR_Os01g02870_07617	CTGCTCTATATATATCCATATTTACTCGGACTGAA[A/G]TTTCTGAATATATTAGTAACATACATGCATGTAGT
278	AX-95933458	CSCWR_Os01g02870_07866	ATGCATGTAGTTTTGAGTTTTCACTGCAGATTAAA[C/G]TGTACGTGTCTAGGCAAGAGGCATGGGGTGGCCAA
279	AX-95940669	CSCWR_Os01g02870_07957	GGGGTGGCCAAGGTGGTGGGCACGGTGGTGAGCAT[A/C]GGTGGTGCCTCCTTGGCCACTGCCTCTCATGGTCT
280	AX-95942494	CSCWR_Os01g02870_08126	TCTCATGGTCTGGATGGATGGTTCTTCAGGTAGAT[A/G]GCTAGTCTCCATTCTCGGAGATCAGCTATACTCAG
281	AX-95916585	CSCWR_Os01g02870_08654	GCTATACTCAGGAGGGTAAGATGATTACACACAAA[A/G]TTCAGTAAAGACCAGCCGGTGCAGGGAGGAGGAGA
282	AX-95941215	CSCWR_Os01g02870_08880	GGAGGAGGAGACGACATCAGGAGGCATCTGCTCGG[A/G]CAAGAAGATCAAAGACGAAGAAGCTGCAGTCACTG
283	AX-95916221	CSCWR_Os01g02870_08948	TGCAGTCACTGATGAACTGGCATGACGATCGATCG[A/G]AGGGGCGTTCCAGACTCCGCCGATATGGAGCCGCC
284	AX-95919379	SCR200_Os01g02890_43501	CACTATGTACTAATCCCACCATAGCAGCTCATAGT[A/C]TTCTCCATTTTTTATGTTTATGTTCCCTGTTGTTG
285	AX-95942532	SCR200_Os01g02890_43778	CCCTGTTGTTGTTTCTTGCCCAAATGCAGATTCAC[G/T]CTTGCATTTGTTTCTCTTGATTTCCTCTGCTGTTT
286	AX-95917427	SCR100_Os01g03050_62573	GAAAAGAAAAAAAAAATTTCTCCAAAGAAGAAGAG[A/C]GCGTGTACAATTCAGTCTCCTCCTACCTCCCCGGA
287	AX-95944548	SCR100_Os01g03050_63370	TCAGATGATTTAGTTGCTGAATAGCTGCAGAATGC[A/C]TGTCTGTTTTATGCTGCCACATGCCAAAAGCTGTA
288	AX-95944827	SCR100_Os01g03050_63422	CCACATGCCAAAAGCTGTATCTTTGATGGCCTTGA[C/T]TTCATTTTCCGCATCGGTAGCTTTGCCTAATTGGT
289	AX-95919376	SCR100_Os01g03050_63572	AATTACACAGGAAAAATATATGTATACAAGACATT[A/C]GAATGTTATTGCATTGAAGTGTGTAATCCTGATCA
290	AX-95944157	SCR100_Os01g03050_63758	GGATGGCATATCAGGTAAATGTCAAGTCTTATGTG[C/T]GCAACTCGTAAGTTCACTTCTGTATATATCTCAAG
291	AX-95941710	SCR100_Os01g03050_63932	ATGTCCAGGTACTGTTATCATTTTGCATCTCGGTT[A/G]TTTTTACCTGTTTGTTCGTTGTTGTATTCTTATAG
292	AX-95917518	SCR100_Os01g03050_64360	TCATATGAAACTGTCATATAAAATACAGACACCAG[A/T]GTGGAATTGCTTTGTAGCTAATGCTCAATCTGAGG
293	AX-95933404	SCR100_Os01g03050_64519	TATGGCCAATTTATCTTCATGGCCTGATAGTTTCT[G/T]TGGTAATCCGTAATCGCCAGGGGTGGGCGTGTGTT
294	AX-95918255	SCR100_Os01g03050_64878	AACATGCTGCGCTGTAATCTGGATTTTGCCAGCCT[A/G]ATGTATCAATATCAACACTTGGTGGGCATTTTCGC
295	AX-95919412	SCR100_Os01g03050_64943	TTTCGCATTTGAACCGAAAGGCCCTAGTTCATACA[C/G]TTTTGTACCTCCTGAAACAATACCCCCTTGGAAGG
296	AX-95943323	SCR100_Os01g03050_65178	AAAATAATAATTTGTGTATTAGAAGGCTATAACAG[A/G]ATCAGTTTTGAATTGATTTGAGATGCGTTTGTTTG
297	AX-95942854	SCR100_Os01g03060_65623	TGTATCAGTACAACGTCAGAATCCACAACGTTGGA[A/T]TAAAGAGTGACCAACATAAAAGATAAGACAACTAA
298	AX-95933691	SCR100_Os01g03060_65881	TACCATTTCTCACCTTTTCATATTCACCGGCAGCT[A/G]CATCATCGGATGACTCCTCCAGGGAGCGACTCCTA
299	AX-95934414	SCR100_Os01g03060_66555	TTCTTTTTCTCTTCAAGCAGCTGTAGGAACTTCTT[C/G]GAGTCCATCCCGACAGATCAGCTACAGACTTAAAA
300	AX-95962685	SCR100_Os01g03060_66580	GGAACTTCTTGGAGTCCATCCCGACAGATCAGCTA[A/C]AGACTTAAAACCTGTAGGGCCGTGAAATGATGCAA
301	AX-95916996	SCR100_Os01g03060_67178	GGATGGTAGAAACAGCTTGGTAGCAGAGTTGTTGT[A/T]AACTAAAGACGCGCATAATGTGAATTATATACACT
302	AX-95943988	SCR100_Os01g03060_67235	GAATTATATACACTTTCTTACCTTGTCGTCCGTAA[A/G]CTTCAAATGTCCAGAAAAGATCCCTCCTTTTTCCC
303	AX-95939885	SCR100_Os01g03060_67312	CTGAGCCGATAGTTCACCTGAAACAACAAGAGAAA[A/G]TGTGTGAATTCGTAGCGGATATGACGTAGCTTTCA
304	AX-95962445	SCR100_Os01g03060_67333	AACAACAAGAGAAAATGTGTGAATTCGTAGCGGAT[A/G]TGACGTAGCTTTCAGCAAGCAACTTCTCGAGTCGC
305	AX-95934310	SCR200_Os01g03070_68673	TGATGATAATCAAAAGAAATGCGATGTACTTGTAG[A/C]AACGACCAAACGAAATAACATTTGACATAACTTAG
306	AX-95917907	SCR200_Os01g03070_68842	ACATAACTTAGGAAAGGTGCTATTGCCCTGAAGCA[A/G]GTCCTAACTCTGGACAGCAAAAAATCTCACCCTAG
307	AX-95940716	SCR200_Os01g03070_68979	TCTCACCCTAGCAGTCCACATCTGAAAGCAGACGG[C/T]TTCAGTTGCCCCGTGAACCCCAACGGTCTTGCTCA
308	AX-95940759	SCR200_Os01g03070_69192	GGTCTTGCTCAGGTGCCACAGCAGGTCTCTGGCCG[A/C]CAGCACTACACAGCTGTCTATTCCCTGACAGGAAC
309	AX-95919447	SCR200_Os01g03070_70313	CTGACAGGAACAAATCGCCTGGTGTATTCAAATGT[C/G]TAGTGCTCACACATATTATATGTTAAATTAATCTG
310	AX-95942904	SCR200_Os01g03070_70436	AAATTAATCTGTATCTAATCAGACCTTTGCACAGA[A/C]AATATACTAATATACTAAGTATTTCAACTGTTATG
311	AX-95918273	SCR200_Os01g03070_70488	CAACTGTTATGCTTGGAATTGCAAAACATGGTTTC[A/G]GAAAAACACTGGTTTCGGAAAAACACAGGATTAAT
312	AX-95944570	SCR200_Os01g03070_70531	ACAGGATTAATTACAGTGGGACATTTGGTCCTTCA[A/C]TTAACTAAACCAGATTACCAAAAATGTCTACGACA
313	AX-95917610	SCR200_Os01g03070_72288	TGTCTACGACAGTGACACCTAGTTTAAAATCTGAA[C/G]CAAAATAAAAATAACATACAATACACTCGATTTGG
314	AX-95916564	SCR200_Os01g03070_72387	ACTCGATTTGGCAAATATACCTAGGGCTAAATGCC[A/G]GTTCCATAACAGACTTGAGGAACTAAACCACATAC
315	AX-95941586	SCR200_Os01g03070_72892	AAACCACATACCATTTTCCCAAAATGGACAGCTCC[C/T]GATAAATGGTTAACTTCTCCAAAGCAGGAAGGTAC
316	AX-95916613	SCR200_Os01g03070_73212	CAGGAAGGTACTGTGACAGAAAAACTTCTGGAACC[A/G]AGGGAGCTGACAGGCAATGACACCTTTGGCAGCCT
317	AX-95918048	SCR200_Os01g03070_73393	TTTGGCAGCCTAAATTTATAAATATCAAGTCAAGC[A/G]AGCACAAGATTAGCTATCCGCAGATTACGATCTTT
318	AX-95943002	SCR200_Os01g03070_73803	TTACGATCTTTCTCATTTTCAAGCTCAAGATGAGA[C/T]GCGCCATATGATAATGTGATTGAACAATGATGACC
319	AX-95919086	SCR200_Os01g03070_74786	CAATGATGACCAAGAGTACTATAATAGCACTAGAA[G/T]GAAATCCAAGCGGTGAATTAGGTGTGTTTATTCAC
320	AX-95917830	SCR200_Os01g03070_74865	TGTTTATTCACATTATTGTTTTGAAGACACTAGAC[A/G]GGCAGAAGCAGTAAAAATAAAATGTTTTCCGAAGT
321	AX-95919255	SCR200_Os01g03070_75562	TTTTCCGAAGTATGTATAATTGAACACATCTAAGA[A/G]CTAGCACGATGTTCATGCTGTTGCAGTTTTCAGTC
322	AX-95916967	SCR100_Os01g03080_78131	ATCTCCTCCATTGCTTCTTCATCACCATCTCATTC[C/T]CATTCTCTTCTCTCTCTAGTTCTCATGGGGATCAC
323	AX-95940700	SCR100_Os01g03080_78547	CGGTCGCCGCCGCGATGGGAGCCACGGTGGCCGGA[G/T]CAGCGAGCCGACGGATCACGAAGGCGACGACGGAA
324	AX-95962195	SCR100_Os01g03080_78560	GATGGGAGCCACGGTGGCCGGATCAGCGAGCCGAC[A/G]GATCACGAAGGCGACGACGGAAGCGACGATGGCGC
325	AX-95941797	CSCWR_Os01g03090_80892	ATGGAGCCGCCGTTGCTGGGCCTGCCGAATTATCA[A/T]CAGGATGGTAGGAACATAACTAAGTTATTGCCTCA
326	AX-95942228	CSCWR_Os01g03090_81106	TTATTGCCTCACTAGGGAATGCAAAACACGTTAGC[A/G]TTATAGTAAAATTCAGAACTTTTAGACTTGTCTTT
327	AX-95942384	CSCWR_Os01g03090_81262	GACTTGTCTTTTCCCTATCTACTAGCTACTATGGA[C/T]GGACTACTTTGGATGTCCTCGTAAGCTGGACGAAA
328	AX-95933983	CSCWR_Os01g03090_81451	GCTGGACGAAAAACTTATGTTCCAACAAGGATTTG[C/T]GTAGCTGCAGGATGTCCTCGTAAGCTGGACGAAAA
329	AX-95942958	CSCWR_Os01g03090_81452	CTGGACGAAAAACTTATGTTCCAACAAGGATTTGC[A/G]TAGCTGCAGTCCAACAAGGATTTGCGTAGCTGCAG
330	AX-95941675	CSCWR_Os01g03090_81486	CGTAGCTGCAGTGTACTCGACATAGGAACTGGGAG[C/T]GGTCGACTCTCACATGCTTAAAATCTGGCCATCTT
331	AX-95941509	CSCWR_Os01g03090_81875	CTGGCCATCTTTGTAAATTGAAGGGAGATGCCCTT[C/T]GATAATTATGTGGGCTTACCTCCTGATTCACGGTA
332	AX-95918609	CSCWR_Os01g03100_83591	TGCCTAATTGCCATTCTGGCTCTACTGTTATAGAC[G/T]AAAATGATTGCGATTGTAAAATGAAAAATGCAAGT
333	AX-95917787	CSCWR_Os01g03100_83631	TGATTGCGATTGTAAAATGAAAAATGCAAGTGGAT[G/T]GATCCAGAAAACGACGTGTATTTCCTTCCATTTGC
334	AX-95919370	CSCWR_Os01g03100_83676	AACGACGTGTATTTCCTTCCATTTGCAAGTAATCT[G/T]AATAATAACAACCTTTTCAATACTTATAGTGGGTA
335	AX-95934311	CSCWR_Os01g03110_96938	GATTCACGGTAAAAGAAGTTCTGTTTGATTCATGG[C/T]TCCATACCACATCCCTGAACTACGGGGTTTAAAAA
336	AX-95917537	CSCWR_Os01g03110_99526	GGGTTTAAAAAATCAACTAACAGACGGAAGGAGAT[C/T]TACCCGGCATAGAAATCGAATGAGATGAGATCACC
337	AX-95941770	CSCWR_Os01g03110_99741	ATGAGATCACCCTAAGACGCTGATGGTTTCGCAGA[A/C]GGCGACGAAATAGTATCGAACTATCGATATTCTAC
338	AX-95934343	CSCWR_Os01g03144_22872	CGATATTCTACTATTTCTGCGTGGCATGTAATAAA[A/G]TGCCTCAGAGTCCCAATACCATGGTGCTTGATTAA
339	AX-95919140	CSCWR_Os01g03144_25163	TGCTTGATTAAAGATGCCACCAAGATTATGATATG[C/T]CATGTGTTACATTTTAATGCAACTATCGCAGTATT
340	AX-95933509	CSCWR_Os01g03144_25314	ATCGCAGTATTGGCAATCTATTTTCACTTGAATCC[A/G]GCATGGCTATCACCACGTCGCCGCGCTTGTTCTTG
341	AX-95962093	CSCWR_Os01g03144_27015	GCTTGTTCTTGAGGGCGCAGGTGATGCGGGCCCAC[C/T]TTATCGTCACCGGAGGCACGCCGCCTCCTTCCCCG
342	AX-95933429	SCR200_Os01g03190_51043	AGTTTTCAGTCAACAAGGACGCACACAAGAGCCGA[C/T]CGCCGTAGAGGCGAGCAGAGCGGCGCCAAGAAGGC
343	AX-95942139	SCR200_Os01g03190_51117	GCCAAGAAGGCGGCGGCGTGGGTGGTGTCGCCCAA[C/T]GGCCAAGTCTAAATAAGTTGTCGGTCGACAGAAAC
344	AX-95918434	SCR100_Os01g03480_98854	GGAAAAATAATCAAGCATGTGCAGATATATAGCCC[A/G]TGGCAGATGATCCAAAAATACCTAGGAGTAGCAAT
345	AX-95917450	SCR100_Os01g03480_99534	ATGAAACATTTCTAAGCAAGCACTGTGTAATGATG[C/T]ACTTGTCATCCAATGCTTATCGATGAGATGCTGCC
346	AX-95917353	SCR100_Os01g03480_99895	CAAACTCCAAAGTCCAACAAATACCTGTTCGACTG[C/T]ACTCCGGACGATCAGTAGTTGACGACTCGTACTCC
347	AX-95917496	SCR100_Os01g03480_00037	TAGCCCCAGCTGCATCCTGCATAACGTGAAGCAAA[A/G]TCTACAGCAGCATAGTACTGGAGACTATAAAACTC
348	AX-95942296	CSCWR_Os01g03490_02030	TTTCTCGAACTCACGCAGCTTTATCGAAGTTACGG[C/T]CTTCCATTTGACTCCGATACATTGATTAGGAAGCT
349	AX-95917667	CSCWR_Os01g03490_02591	ATTAGGAAGCTCACCAGAGGAGGTAAGCATGCAGA[A/G]CTGTGGTCACTGGCGCCATCAATGGAATGATGGGC
350	AX-95941800	CSCWR_Os01g03490_03234	GAATGATGGGCCTCAACCATGGCCTCGGAACAGCC[A/G]GTGCCACTCAGAGGATGATCAAAAGTGTAATGTAA
351	AX-95962101	CSCWR_Os01g03490_03865	GTGTAATGTAATAGTTTTACCGCCTAGTGCTTTGC[C/T]CTGCCTGGCTTATCAAGTTGTAATTGATGATCATA
352	AX-95944244	SCR100_Os01g03500_09170	ACGTATGTCTTCCTAACTGGGTTAGTCCCATGAAT[C/T]AGTTTTGGATGACCATAAAAAGGTTTGGCATACAA
353	AX-95918237	SCR100_Os01g03500_09434	GCCAAATTCTGAGTTATCAGACAGAAACATAGTAA[C/T]GAGGTTTCAGACTTCAAGCTGCATAGCATTTCTTC
354	AX-95942527	CSCWR_Os01g03510_11518	TGATGATCATAATGATTTTTGTTGGCACCAGATGG[A/C]TATACCGGCTCAAAGAGAGTTCTGAGCTGTGACTT
355	AX-95942832	CSCWR_Os01g03510_11737	AGCTGTGACTTTAAGCCAACCCGGCCGTTCCGCAT[C/T]GTGACATGTTTCTAAGGTTGTTTGTTTCCTAATAT
356	AX-95917964	CSCWR_Os01g03510_11934	TTTCCTAATATTTGTTGGGATGTTCATGGCATAAG[C/G]ACCAGATCAGTATAAGCTTTCTGCCTAGATCTGAG
357	AX-95944010	CSCWR_Os01g03510_12808	CTAGATCTGAGAATGATCTACCTGTCAGTTGCATG[A/G]CTTATTTATATCTAGGATGTGCATTTTTTCTAATA
358	AX-95944246	CSCWR_Os01g03510_12866	TTTTTCTAATAGAAATTGGAATTCAATTTTAGTCT[C/G]TGCATACTGAGCCTTTTATGGTCTTATTGATGTAT
359	AX-95941771	CSCWR_Os01g03510_12951	TATTGATGTATATTTTCTGTTTACCTTCTTGTTCC[A/G]AGTAACTTCTGGTCTTATTGATGTATATTTTCTGT
360	AX-95944567	CSCWR_Os01g03510_12960	ATATTTTCTGTTTACCTTCTTGTTCCAAGTAACTT[A/C]ATATGTTTTTGGTGGCAGATTGATGCGAAAGAACA
361	AX-95918592	CSCWR_Os01g03510_13408	GCGAAAGAACAACACCCAGATTAAATGCTTTACTG[C/T]AGCAGAAGATATAACTGTATTTCTATAATGCACCA
362	AX-95944461	CSCWR_Os01g03510_13912	ATAATGCACCAAAACAGTAACAGCTTAAAAAGTCT[G/T]CAGTCTCCAGTCATCTTTTCACTATGCACTGTAGT
363	AX-95917856	CSCWR_Os01g03510_14691	TGCACTGTAGTACATTTTCTTAACCTGAAAATCAC[A/G]ACAGTAGCAGAAAATCACGACAGTAGCATTTGTTT
364	AX-95944849	CSCWR_Os01g03510_14732	AGCATTTGTTTTACTGTTTGTTTTCCTCAGTTTTA[C/T]TTTCAATGAAGGCCATGGATCTATGACACTGTCCA
365	AX-95916503	CSCWR_Os01g03520_20092	GTTTCTAATCTGGAACATATTCTTTGTGTTTCAGT[A/T]AAATATAGGTTAAAAATATATTATGTCTTCTTGTA
366	AX-95919181	SCR200_Os01g03650_00830	TCGACAGAAACTTCAGTCTTATGTAAAGCAAAGAT[A/T]TATAATCTGCTGGCTCCATAACAATAATGAGGGCC
367	AX-95940854	SCR200_Os01g03650_01080	TAATGAGGGCCTCATTCGTCGTTTTGTCTTGAGGA[A/T]GCCAACAACTCCAAGCGAGGCCCAAGCAAAGCAGG
368	AX-95943913	SCR200_Os01g03650_01670	AGCAAAGCAGGAGCAGCATACAAAGCAGCAGCGTT[A/G]GCAACATTTCTATTGAATTAATAAAAAAAACTTGA
369	AX-95918751	SCR200_Os01g03650_02117	AAAAAACTTGAAGATCTACATATATGCACTGATGG[C/T]TCAAAAATGCAGTAATACTTTTTGTCAAAATAATA
370	AX-95942255	SCR200_Os01g03650_02186	TCAAAATAATACAGTTGAAATACTTCACAGAAGTA[A/G]TCTGATCACCAGAAGTAATCTGATCACATACCTGT
371	AX-95941629	SCR200_Os01g03650_02228	CACATACCTGTTCACTTTGATATTTCCATCAAATA[C/T]GCCATTCCCGAAGTGGAACGTTGACAATTGTGTGT
372	AX-95940980	SCR200_Os01g03650_02390	CAATTGTGTGTTGGTCTCAGGGCCCAACTGCTGGA[C/T]GTGGAGATTCCCAACTGCTGGACGTGGAGATTGTG
373	AX-95916795	SCR200_Os01g03650_02427	TGGAGATTGTGCCTGTTCAATCTTGCTCCAATGCT[C/T]ACCTCAACATACCATAAGCTGTCTAACGAAATTTA
374	AX-95941683	SCR200_Os01g03650_02728	AACGAAATTTAAAGGAAAAAAAATGCAAAGATGTC[A/G]AATTGGGTCGATGAACCTCTTGTTCCTCCTTAGCT
375	AX-95918665	SCR200_Os01g03650_03074	CCTCCTTAGCTAGGATTTCTTAAGTTAATTACACT[A/T]TCTTTCACTAAACTTTCTCTGAAACCATGGTTTTC
376	AX-95940192	SCR200_Os01g03650_03225	CCATGGTTTTCAGGCCTTCTGGTTCCACAGGTTGC[C/T]AGCTTAGACACAGTATGTCCCAGTTGTAAATATTC
377	AX-95942804	SCR200_Os01g03650_03396	TGTAAATATTCAATTGAAACATCAAAGCACAAAGT[A/G]GTAATAATGAGCTTCTAGCTACAAAATAAGTGTAG
378	AX-95944470	SCR200_Os01g03650_03613	AATAAGTGTAGTGCATTCCTCATTGATCTGTTATA[C/T]TGTCATCCTTCCTATCCTATCCTAGCTCAACTCAC
379	AX-95916738	SCR200_Os01g03650_03883	GCTCAACTCACAGAACAAGCAAGCACATTGAAGGT[G/T]AACAACAACTTCGCGCCAACGGCGTTGAAGTCGAA
380	AX-95916458	SCR200_Os01g03650_04321	TTGAAGTCGAAGAAGAGGTCCTTGTCGGCGAATCC[C/T]GCGGAGGCGCCCAGGTAACACGCACGCACACTTGC
381	AX-95940637	SCR100_Os01g03660_05674	AGCTTCGACTCCGTCACTTGCAGGTTGCGGATGCC[A/G]CGAGGGCTTCTCTTGGGCTCCCTGTAGTCGAGTAC
382	AX-95943672	SCR100_Os01g03660_06713	ATTTCAAATGTTCACTATCTGGTAGTTACATGTTT[C/T]CTTAAAGTTAGTCCACTTGTTCACATCCATTCCTA
383	AX-95934188	SCR100_Os01g03660_07211	ATAGAGGCGGTATGTACCACATGTCTTGACAATTT[A/T]ACAAAGCTCTCATTCTGATACTTATGCAAGAAATC
384	AX-95917694	SCR100_Os01g03660_07427	TCTTAGACTATACCCTGCACAAAATCGTGGTTCTA[A/G]GAAATCGGCCTGTTCACCACCGCAGGAGAAACTAT
385	AX-95917170	SCR100_Os01g03660_07752	CAATGAATGTAGAAGTTTATGCTGAATTTTAGCAA[C/T]TGCTCGGGCATATGCATCTACTGTGGTACGTTTGG
386	AX-95918136	SCR100_Os01g03660_08040	TTGCTGTTAATTTACTGTAGTTTCCTGTCGGGTGC[A/G]CCTCTTGAGATTAGCATTTCTCGCATGCTTACTTA
387	AX-95934154	SCR100_Os01g03660_08075	GCCTCTTGAGATTAGCATTTCTCGCATGCTTACTT[A/T]CCAGCTGGTTTGGGTGAAAAATTCGGGCAAAATAG
388	AX-95917347	SCR100_Os01g03660_08150	TGGGTACCTGAAATTTCAGAAATTTGAAGCTGGCA[C/T]ATGGAATCCTCACCGTATCGCTCTATGCAGTATTC
389	AX-95944854	SCR100_Os01g03660_08310	AACATATTTTATGGTAGATTTTAACGAATAATTTG[A/G]CGTTATAAATGTTGGTGTGTTTTTCAAAAAACTAA
390	AX-95941277	SCR100_Os01g03660_08519	TCGCTGCTGCCCGCGCACGAGCCCCTTGCAGCAAG[C/T]CGCATTATCGTTCGTTCCAACACGTACCCGGCTGA
391	AX-95933507	SCR100_Os01g03660_08771	CTAGCTGTAATTTGTGCTAACACATGTGTAATGAG[A/G]TGTCCACGACGGCGCAGCTCTGCAAGTCTGCAGGT
392	AX-95940963	SCR100_Os01g03660_08936	TCCGAGGAAGAGGACGAGCTCCTCCTCAAGCTGCA[C/T]GCTTTGCTCGGCAACCGGTACGTACGTAATTAATT
393	AX-95940881	SCR100_Os01g03660_09244	AGCGAAGCTCACGACGAACGTGGTGCAAAGCATCC[C/G]GGCCACAATTCATCTTCTTCCTCCAAGGACGTCAA
394	AX-95964820	SCR100_Os01g03660_09310	GTCAATGGCGATGAATGTACAGTCGCCGACGACGC[A/T]AGTAGCTGTAACCACCAAGATGATAACCGGGCTGT
395	AX-95962187	SCR100_Os01g03660_09314	ATGGCGATGAATGTACAGTCGCCGACGACGCAAGT[A/T]GCTGTAACCACCAAGATGATAACCGGGCTGTTGCA
396	AX-95943826	SCR100_Os01g03660_09513	AATTAGTACATCTTGCATAAGCATAAATGAAACGA[G/T]GGAGCCAATGTGTCATTTGCTAATTAATGAATCCA
397	AX-95933779	SCR200_Os01g03670_10134	CGCACACTTGCGCCGTTGAGGCAAATGATCGAACA[A/C]GACGTATGCAACGGCAAGCCGAACGACGACGACGA
398	AX-95962004	SCR200_Os01g03670_10398	GACGACGACGACGAGGAGGAGGTCCAGCAGCGGCT[A/G]GTGGAGCCGAGGGAGGCGTGGCGGCTGGCCAAGGA
399	AX-95942077	SCR200_Os01g03670_10659	CTGGCCAAGGAGCGCGGCCTCGACATGGTCGCCGT[C/G]AACCCGTCCAATTAATCTAATATTATTAAGGATCG
400	AX-95919017	SCR200_Os01g03670_11174	ATTAAGGATCGGAATCACGTAGTACCGATCATATA[G/T]ATGTTCATCACGTAGTACCGATCATATATATGTTC
401	AX-95940218	SCR200_Os01g03670_11205	TATATATGTTCATCTCGAAATTAACTGCAAGTGTG[A/G]GATCGAGAATACACTAATACAGTGCTAATATATAC
402	AX-95962202	SCR100_Os01g03680_12817	CCCACCGACGGCGGCGACGAATGGCCGTCACCGCC[G/T]TGGGACTGCTGCGACAAGCTGAAGCAGTCGCCGCT
403	AX-95916204	SCR100_Os01g03680_13036	GGCGGCGAGGAGGCGGTGAGGTCGAGGCCGTGGAA[A/G]TGCTGCGACGACGCCGTGTGCACAAGGTCGATGCC
404	AX-95961932	SCR100_Os01g03680_13101	GATGCCGCCGACGTGCAGCTGCCAGGACAAGGTGA[A/G]GTCGTGCTCCGGCGGCTGCGGCAAGTGCGTGCAGG
405	AX-95918516	SCR100_Os01g03760_68241	AAACACTTCACACTCCTTTAGGAATGATTGGTACA[A/C]CCATCCAACATCATAACCAACAAGTATAGGATGAT
406	AX-95943696	SCR100_Os01g03760_68546	TCTTCTGACCGATCAGTCTAACCCGATTAAAACTT[C/T]TTAACTCTCTATCTCTGCAAAGTTGCTTGCATCTC
407	AX-95941967	SCR100_Os01g03760_69116	TGCATGTCCTTAAGAGTTGTGGCACCTTGATTTCC[A/G]TTTTATCAAAAAAAAAAAGGAGGTAACGCCATTTA
408	AX-95919400	SCR100_Os01g03760_69181	CATTTATCCCAAACTAATTGTGCTATCAAGAAGCT[C/T]TCTTTTTGTCATGAATCAGAATTCACTAGTCATAC
409	AX-95917698	SCR100_Os01g03760_69918	AACATCATCGCATATCAAAATTTCAGCAAACAGGA[A/G]GGAAGAATTAAGAACAAACCTTTACACGAGCGCTG
410	AX-95917407	SCR100_Os01g03760_69949	AGGAAGGAAGAATTAAGAACAAACCTTTACACGAG[C/T]GCTGGAAACAGGAAATGCAGCTCTCATGAACAGAT
411	AX-95917524	SCR100_Os01g03760_71281	TGCAGAGGCTTGTATAGTGAGAGTTAAGTCGTGAT[C/G]GAACAAGGACTACCTGGGCCCTTGGAGTTTGCTGT
412	AX-95943120	CSCWR_Os01g03820_99587	AAAGTTCTAATGACCCATAGTCCTACATTTGATTT[C/T]CTGTTGAACAAAGCCCTTGCAGTTAACGGTAAATC
413	AX-95918582	CSCWR_Os01g03820_00258	AACGGTAAATCTGGAAAGTGTGATCCATATGTGAA[A/G]GTGCAGTATCCTTGCAGTTAACGGTAAATCTGGAA
414	AX-95942010	CSCWR_Os01g03820_00263	TAAATCTGGAAAGTGTGATCCATATGTGAAAGTGC[A/G]GTATGGAAAGTTATTTACTATGCCTTTATTAGGAA
415	AX-95944522	CSCWR_Os01g03820_01133	TTTATTAGGAAATGCAGCATGCATTGCTTTTCTGA[A/C]ATGCGAAATGTGAATTTGTTGGCGTTTTGAAGTAA
416	AX-95919558	SCR100_Os01g03870_38670	CTGAAGATTTCATTTTCAGGCAATGAGAAGAAAGT[G/T]GAATTAATGATGATGATGAAAGAAAATCTGATCAG
417	AX-95964826	SCR100_Os01g03870_39394	ACGATCCGCTCCGACACCGATCGCGGCTGATACTT[A/T]ATCGACCTGTACGACTCTGCAAATTAACCGTTCCA
418	AX-95941402	SCR100_Os01g03870_40037	TCGCCATGGCCGTCCTCTTCCCCGGCTGCAACCAC[G/T]TACGACGAGTGTCAGAACCAGGATGAAATGCATGG
419	AX-95943879	CSCWR_Os01g03914_69919	GTCTTCTTGTAATATATTGACATGCAATCATTTTG[C/T]GCATTCGTGGACAGCGTATATAATCCACTAGAAGA
420	AX-95940689	CSCWR_Os01g03914_70468	CCACTAGAAGAATTCGATCAGTTTTCTCTTCTCAA[A/T]AAAACAAGAACCCACAGCTACTTAAAGACTACAGA
421	AX-95933863	CSCWR_Os01g03914_70547	AAGACTACAGAGACAGTGGTAGTAAAACTGACATC[A/C]TTGTGGGTTCAGACCTCGGCCTTGTGCTCGGGGCG
422	AX-95941552	CSCWR_Os01g03914_70690	TGCTCGGGGCGATGGGTGAACTCGAAGTCGACGTG[A/C]ACAAAGGCGTTCTTGAACGACCGGCAGTAGAGCAT
423	AX-95917241	CSCWR_Os01g03914_71231	CAGTAGAGCATCAGGAAGAACTTCACCACTGCGAC[C/T]GAGGACATGTTTGTCTAGATCATTTTAGTATCTCT
424	AX-95942001	CSCWR_Os01g03914_71602	TTAGTATCTCTAGCATAAAAGCACAGCTTAAGTTC[A/G]GAGTAATGCGCACAGCTTAAGTTCGGAGTAATGCA
425	AX-95918059	CSCWR_Os01g03914_71637	GGAGTAATGCAAAACTGATAAAAGAGAACAGATTT[C/T]AATTAACCGGAAAAATATATATAGTCCAGATTGGA
426	AX-95917663	CSCWR_Os01g03914_72453	TCCAGATTGGAAAGAGTCCTAGCAGCATGGGAAGT[A/G]TCTTCCTTCATCTTTTGTTTCCTTTCTCCCTGAAG
427	AX-95918389	CSCWR_Os01g03914_73401	TCTCCCTGAAGATTACTAAACTGGTAGTATTACTG[G/T]AGTACGAGTTCTATCTACTGATCACCGAAAGTTGA
428	AX-95941356	CSCWR_Os01g03914_73945	CCGAAAGTTGATCGGTTTCAATAGTCGCGACGCGA[C/G]CAGAATCCAGTAATTGTGCCGGATTAGGCGTCATT
429	AX-95941610	CSCWR_Os01g03914_74116	TAGGCGTCATTTAGGCGGGTTAGGCGACTAGGCAA[C/G]ATGAGATTCGGTTAGGCGACTAGGCAACATGAGAT
430	AX-95934375	CSCWR_Os01g03914_74148	CAACATGAGATTCTCCGGGGTTTCCAGGAAATCGG[C/G]CACGCGTACACATCCACGCTGCCACTTCTTTGGAT
431	AX-95933972	CSCWR_Os01g03914_74206	CTTCTTTGGATAAAGCATACAAAGGCTTTGGGAAC[A/T]GAGACGACAATACAAAGGCTTTGGGAACAGAGACG
432	AX-95917618	CSCWR_Os01g03914_74237	GAACAGAGACGACACTTGGGACTCCCAGATCATCA[C/T]CACAAGTCAGAAACTAAACTAGGCCTTAGATCACT
433	AX-95943343	CSCWR_Os01g03914_76443	CTTAGATCACTTGGGAAGCAGTGAGTGCACAGCCT[A/T]TGGGTCTAAGCAACTCTTCTCCATGCTTAAGATTG
434	AX-95918552	CSCWR_Os01g03914_76528	GCTTAAGATTGGTGAACAGCTATTATTTGTAATGA[C/T]ACGAATCTAGAATCTACTGAAGTGTTTATTACCAT
435	AX-95918283	CSCWR_Os01g03914_76581	TTTATTACCATTAATTGTCCTGAACAACTACTTCA[C/G]AAGGGCCATTTTACCCTCACGGCACTTTATCTTGG
436	AX-95941383	CSCWR_Os01g03914_76758	CTTTATCTTGGAGTTAAATATAACACGCATGCATG[A/C]GTCAAACTAGCCGGCAACTACTACGATCGAGCGAA
437	AX-95961953	CSCWR_Os01g03914_77235	GATCGAGCGAAGACGACGACGAACTGCTCGCGCGC[A/G]CGGCGTCTGTGCTCGCGCGCGCGGCGTCTGTTTGA
438	AX-95917534	CSCWR_Os01g03914_77274	CGTCTGTTTGATATACAAGTTAACCGCCTAACTGG[C/T]TCACGAGACCTGACTTGCGGCCCGTAATTATTGGC
439	AX-95933951	CSCWR_Os01g03914_77359	TAATTATTGGCTTTCTTCTTATCAGAAAACTACGA[A/G]ATTAATGAACCGGATGGAGGCAGCAAGAAGTGGCA
440	AX-95943749	CSCWR_Os01g03950_95882	TCATCGTGCTCCTGCTGCTTCACAGCATGATTTCC[A/C]TATGTTCTATTCCATATGTTCTAAAGATTACTGAG
441	AX-95941914	CSCWR_Os01g03950_95928	AGATTACTGAGTCATATTCAACGCTAGCGCTCTAA[A/T]GGCGAAATTCCGTACTGGGCATTTGGTAACTACTG
442	AX-95944541	CSCWR_Os01g03950_96645	GGTAACTACTGCCCAACTTCATTTTCTTTGTTTTT[C/T]CATCATTTTTAGATGCTACTCCAGAATGAAGTCAT
443	AX-95917294	CSCWR_Os01g03950_97102	AATGAAGTCATGCCAGCTGCTAGGAATAGTTTCTG[A/G]AGTTGCATTGATACAAGAACTTGTCAGTGGTCGAG
444	AX-95940898	CSCWR_Os01g03950_97627	CAGTGGTCGAGGGCGTCGTGGAGGGCTACCGGAAC[G/T]CGCAAATCCAACACCATCGCCACCAGCGCGACGCA
445	AX-95933373	CSCWR_Os01g03950_98229	AGCGCGACGCACTACAATGGCATCCTGGAGTACAA[C/T]GCGCACAGCCAGGCGCTGCAGGGGCTCCAGGGCAA
446	AX-95942747	CSCWR_Os01g03950_98322	CTCCAGGGCAAGCGGCCGTTCATCCTGACGCGCTC[C/T]ACGTTCGTCTCATCTGCATTTCTCCATTCTGTCTC
447	AX-95916620	CSCWR_Os01g03950_99512	CATTCTGTCTCTCTGATTATTTTAGGTTCTAGATC[A/G]GCAAGGTTAGTGCGCACAAGGGAGACAGTCGAAAG
448	AX-95942054	CSCWR_Os01g03950_99682	ACAGTCGAAAGAACATCGGCTAGATTGCGGATTTG[C/T]GGTACGAATTAGAAATATATTACATCTCCCGTCTC
449	AX-95919292	CSCWR_Os01g03950_99833	TCTCCCGTCTCTTTACTCTTTCCAAAGGAGGAAGT[C/T]GAAGGTAACCTCTTTGGAGACATTGAGACTAGAGG
450	AX-95961878	CSCWR_Os01g04010_36224	CGCCGCCGCCGCGGCGGAGTGGGACGACGACGGCT[C/T]CGACGCCGGCTTGTTCGGCTTCGGCGACGAGGTCT
451	AX-95919048	CSCWR_Os01g04010_36614	TTTATTTCAAGCAAACGAAAGATTTAATTTAATCA[C/G]CTGCCACGATAAATTACATGGAGCAGTTCAAACTT
452	AX-95916235	CSCWR_Os01g04020_43454	CTCCCCCTCGTCTGCGCCCGCCGATCTATGCACCA[C/G]AGGCTCCACGGCTGGAACAAGTCCACGTCGATGCT
453	AX-95943559	CSCWR_Os01g04020_44123	TCTGACGACGACGAGGACGCCGGCGCCGCCTCAAA[C/G]AAGCGCTACTTTGAGCTCTTCATTGGCAAGCCAGC
454	AX-95942730	CSCWR_Os01g04070_62875	GAGACTAGAGGGGACCAACTTTTCCTATGCTAAAC[C/G]AATTTCTTCGGCAGGCTCTGTGGATCTTTCATCTT
455	AX-95944711	CSCWR_Os01g04070_63859	TCTTTCATCTTTTAAAAGGTTAAAAAAGCTCCGTG[A/C]TTTGAATCTATGCCTTCAGTGGAAGAATTCCACCC
456	AX-95942744	CSCWR_Os01g04070_65094	GAATTCCACCCCAGATTGGCGGCATAACTGCTCTG[A/G]AGTCACTGGAGTTGGTATGCGTAGTATGTCTACTC
457	AX-95917014	CSCWR_Os01g04070_65699	TATGTCTACTCAGGATGATACACTCTGCTGTAAGC[C/T]TGGAATCATCATCCCGTCCCGTCATCTGCTTCCTC
458	AX-95919268	SCR100_Os01g04090_72924	CGTGTAACAACACACGATCGAAACTGTACAAGACA[A/G]ACAGTAATCAGTAATTCTGCTACATTTACAACCAT
459	AX-95944217	SCR100_Os01g04090_73044	CAGTGAAGCAGATAACACCAGCGCGTCACCGAAGA[G/T]GAAAAAGTAATTACAGATAAGGAATTGTGTCAGCT
460	AX-95933707	SCR100_Os01g04090_73539	GACGGGTTGTTGAGCTGAGAGGTGATGAACCTGTC[A/G]AGAGCAATGCCACTCCGGCAAGCCTTGGCGCGGGC
461	AX-95941839	SCR100_Os01g04090_73695	GCCGCCGCCGCCGCCGCCGCCGCGTCCGGAGCTGG[C/T]GATCGAAGTCGATTGATCAGAGGAATCGAATGGAA
462	AX-95916427	SCR100_Os01g04090_73814	CCAGGCAGAGGCGGATCGGCTTCCCTGAGGATGGA[A/G]CGCGTCGGGCTGGATTGCTTCCTGCTTCGAGACGG
463	AX-95915907	SCR100_Os01g04090_74843	CTTGCCTTCCTCCATGAGGATCGAGTTCTTGGCGC[G/T]GGCGATCGGATGAAGCCGCGGCGGAACCCGGAAGC
464	AX-95942438	SCR100_Os01g04120_02895	AAAAGACAACTCCTGAGAGGTCACTGGCACTTGTA[A/C]AGTTGAACTACCTTGTTAGAAGAAATCATGTTTGA
465	AX-95918788	SCR100_Os01g04160_32722	AGAGCTCATTTCTGCCCTCACTAATGATACAAACA[C/T]TTCAGATTCTCAACATAGTAACTATTCCAATGCAT
466	AX-95917704	SCR100_Os01g04160_32759	TCAGATTCTCAACATAGTAACTATTCCAATGCATA[C/T]AATTCTCAGCATAGCAACTACTCTGATGCAGTAGA
467	AX-95942301	SCR100_Os01g04160_33350	TTCTCGAATGATACTTCATCGTTAGGAAGTCCAAC[C/T]GAAAAAAATGGTAAATTATTTGTATCATCTTGAAT
468	AX-95943880	SCR100_Os01g04160_33429	AGAAAGTAGTTACTTATTCATACACTCAGGGATGC[C/T]TGCTGAACTTTGAAATGCATTGATCAATGGGTACT
469	AX-95919356	SCR100_Os01g04160_33630	TGTGGATTTGGCAATATCTATTGACAAAACGAAGA[C/T]CGATGCTGAAGAAATATTTCATGGAATTGATAAAA
470	AX-95916605	SCR100_Os01g04160_33726	GCGTGATTTCAAGCTGTTAGAAGCTAGGCTCCACA[A/G]CATCGGAGAAGCCATTTCAAATGCTGAATTGCTGT
471	AX-95918184	SCR100_Os01g04160_33973	TCAAAATTCTGCGATTTCGGCAAATGCGGATACAA[A/G]GCATGGTTGAGACTGCCTCTCAGTTTGACTGAAGA
472	AX-95944405	SCR100_Os01g04160_34262	GGTTCCAGTTGATCTAAAGGTCTGGACAACTTCAG[A/T]GTTCAGACTTCTGGTTCACATGATGATCACCTATA
473	AX-95917499	SCR100_Os01g04170_35173	TAAACAGATACAGCAGCAACGGTAAAACGATGCAA[C/T]GAAGTAACAAGAACATGAAGAAGCTGCAGCTAAGA
474	AX-95940679	SCR100_Os01g04170_35302	CAACGCAGCGAAGGCAGAGCAGAGGCCATTGAGCA[C/G]AGCAGAGCTGGATGGCTCGATTCAGAGGAGACGCT
475	AX-95943907	CSCWR_Os01g04190_40703	TCTGCTTCCTCTCTCGGAACTATCGGATCTCGTGA[A/G]AGGCATCTTTTCAATCGAAGCTTCCACTCGAAGGT
476	AX-95941373	CSCWR_Os01g04190_40873	CACTCGAAGGTATGATGGCGAGCTCCCGGTCTCAG[A/G]TTTATTATTTTTATTATTAAACTCGTTTTCCCAAT
477	AX-95943673	CSCWR_Os01g04190_40924	GTTTTCCCAATCTCCAACTGCGAGTTTATCAGTCA[C/T]ATAGTCAACTTGTTACATTTAGCTTGCCAAAACAT
478	AX-95918180	CSCWR_Os01g04190_41652	TGCCAAAACATCTTAATATATATGAGTGTGATGTG[G/T]TCCTTGTTATATATGAGTGTGATGTGGTCCTTGTT
479	AX-95917455	CSCWR_Os01g04190_41685	TGGTCCTTGTTACATTATTTGAGCCAAAATGTAAG[C/T]AGTGGTGAGCACAGACAGTGACATCAGAGTTGTTT
480	AX-95943190	CSCWR_Os01g04190_42098	CAGAGTTGTTTGTTTTGTCCTTTCGTGACATTTTC[A/G]TGTTAGTACTGGTAAATCTGAATATCTCATTTTGA
481	AX-95933511	CSCWR_Os01g04190_42652	TCTCATTTTGAATTTGTGTTCTGCAGAGTGGTCAA[C/T]GGCGCTCTTGCAGAGTGGTCAACGGCGCTCTTGAA
482	AX-95917171	CSCWR_Os01g04190_42689	GCGCTCTTGAATATCTTGCAAAGGACCTTGGAATT[G/T]CTGAGAATGATTCCTTCTTTGGTCTCTGTAAAAGG
483	AX-95918154	CSCWR_Os01g04190_42814	TCTGTAAAAGGCACATCTCAAATTTTAGATCAATT[A/G]CTCACAAACGCTGACAAATTTGGACGAACACGGAC
484	AX-95944594	CSCWR_Os01g04190_43079	CGAACACGGACGTTCATCCTGGATGCAATCCCTCT[C/T]GCTGTAGGTTTTGTACATGGCAAATCCCTTATCTA
485	AX-95916777	CSCWR_Os01g04190_44042	TCCCTTATCTATGTTTCTACCTCAAACTTAAGCCC[A/G]ACACTTACTCATCTAGCTAAGGCGATCATCGTTGT
486	AX-95917673	CSCWR_Os01g04190_45319	ATCATCGTTGTAGGATAAGTGCAGTGTTGTTTTAT[C/T]GCCTTACCTACTGTCACCAGTGAATCATCGTCTGC
487	AX-95942745	CSCWR_Os01g04200_46727	TACCCGCCTGGCGCCTAGTGCCCTGGCCAGTATAC[A/G]GCGAGGACATTTTCCTTTCCTGAAATGCATAATTT
488	AX-95942811	CSCWR_Os01g04200_47967	ATGCATAATTTGTTAGGAGTACCCTCCTGGAATAA[A/C]ACTTGTGCCATGAATGACTACATCTTTAATTCTTA
489	AX-95944222	CSCWR_Os01g04200_48506	TTTAATTCTTACCATGTTCAGCTTGCAGAACTTGT[C/T]AATTCCCTTTGTTTTTGGGTTAATTACTACCATAC
490	AX-95918071	CSCWR_Os01g04200_48726	TACTACCATACCGATTTGTTCATCAAGGACCAGCA[C/G]AAGCGCTGATATATCCTGTTTGAATAGTGGGAAAA
491	AX-95934269	CSCWR_Os01g04200_49077	TAGTGGGAAAATTTCGAGAAACTCCTAATCTGCAA[C/T]TTGCATCAAAACTGCAAGTTGTTTTTGCTCCTGTA
492	AX-95934089	CSCWR_Os01g04200_49499	TTGCTCCTGTAAGACTGTCTTTCCCTAGGAAGATT[C/T]GGTAGAAAGACAGTCTATAGAGAATGGGGCTCGGA
493	AX-95916746	CSCWR_Os01g04200_51482	TGGGGCTCGGACTCTGTTTGACATAGTTTCAAAAA[C/T]TTATGCTGATCAACCGAAGTTGTGATGAATTCGTT
494	AX-95917746	CSCWR_Os01g04200_52029	ATGAATTCGTTCCTAGCCTATCATGAGTTATGTCC[A/G]TGAGTGGGAAAGCATTGAGAGTTACAAACTTGGTA
495	AX-95915900	SCR200_Os01g04230_65117	GCGCTCCCGGCGCTCGCGAGGCTTGACGGCCTCCG[C/T]GTGCTTAGTCGGTTGGGGCGTTCGGCGGGAATGCT
496	AX-95941062	SCR200_Os01g04230_65508	GCGGGAATGCTGGTCTCTGCAGCGCGCCGCTGCCG[C/T]CGTGCAAGGGCATCTCGACATTGATTTCGTCGAAC
497	AX-95942131	SCR200_Os01g04230_66264	TTTCGTCGAACACCTGTTGCTGAAACATGTTATTA[C/T]AGGTAACCGCTTTGTGATTTGCGGTTTGGTTTACT
498	AX-95944269	SCR200_Os01g04230_67021	TTTGGTTTACTTTGGGATTGCTTTTGGTGTGCAGC[C/T]GATCTGATTAGTTCTTTCTGTACATGCATGATTGC
499	AX-95943423	SCR200_Os01g04230_67107	TGCATGATTGCTCTGGTTCTGATTCGTTTTGCTGT[G/T]TTTTTTAGTGCTGTGTTTTTTAGTAGCACCCGTTT
500	AX-95933353	SCR200_Os01g04230_67152	AGCACCCGTTTTAGAATGATGAAACTTAGAATTTC[A/T]GCAGAGCCGCCGTCGTCGTCGTCCGCGCCGTGCGG
501	AX-95964841	CSCWR_Os01g04260_86410	CAAACTTGGTATGACGGTTCAGTAGAAGCATATCA[A/T]GACCTTAGCAATCCAGAAATCAGACTTGGATGGCC
502	AX-95944597	CSCWR_Os01g04260_86923	CTTGGATGGCCTTCTTGTTGTCATCCTTCCATTTA[A/C]CTTCTTGTTTCAAGTTCCATTTTGCTGTATGACAG
503	AX-95944899	CSCWR_Os01g04260_87389	CTGTATGACAGCTATTACATGCAAATGATGTTAGC[C/G]CAGTTTGTCTAGATCATTGTTTTTCATGCAAACCA
504	AX-95917406	CSCWR_Os01g04260_87557	CATGCAAACCATTTTATACCCATTAATCATGTATC[A/G]AATATTGCAATATCGATCAGAGTGTGAAGAAGATG
505	AX-95915958	SCR100_Os01g04270_94008	AACACAGCGGTGGTAGATGTGGCTCCTCGACATGG[C/T]GGCAGCACGGTGGCCATGCAGTGGCGGGCACGTCT
506	AX-95940654	SCR100_Os01g04270_94033	CTCGACATGGCGGCAGCACGGTGGCCATGCAGTGG[A/C]GGGCACGTCTCCTCAGCATTGTGGTGGCCACTAGC
507	AX-95934357	CSCWR_Os01g04350_37978	TGAAGAAGATGTCTCTGGTGAAGCTGTTTGATACG[C/T]TGGCGTTCGAAGCTGTTTGATACGTTGGCGTTCGA
508	AX-95916195	CSCWR_Os01g04350_38013	TTGGCGTTCGACGCCTGGAACCCGTTCAGCATCTT[C/T]GGGACGACGCCCGACGACGCCGTCGTCGACCTCGT
509	AX-95915853	CSCWR_Os01g04350_38331	GTCGACCTCGTCAGGGCGTCCATGGACGGCGGCAT[A/G]CTCACCGTCGCCCGCCATCGCCGCCGCCGCACCCG
510	AX-95933984	CSCWR_Os01g04350_38509	CACACACAGACAGTCAGTCAATCCAACGATCCGTA[C/T]GTATACGTTTCCCCTGATCTCGCCCGGATCCTCCC
511	AX-95940557	SCR200_Os01g04580_50607	GCGCCGTGCGGCCCCGCGGCGTTCCAGGTGAACTG[C/T]GACAACGGCGGCCCCGCGGCGTTCCAGGTGAACTG
512	AX-95915994	SCR200_Os01g04580_50631	CAGGTGAACTGCGACAACGGCAGCCGCGCGTCGCT[C/G]GCCCGCTCCGTCCGGCTCGACACGAGCTACAACAA
513	AX-95916119	SCR200_Os01g04580_50943	AGCTACAACAACACCGCCGCCAGAGTGGTCGCCGG[A/C]GGCTGCGACCTGGAGTGGAGGGCGCCCGCCGGCGA
514	AX-95916113	SCR200_Os01g04580_51081	CCCGCCGGCGACTGCATGGCGTGCAATGCCAGCGG[A/C]GGCCAGTGTAGTGGAGGGCGCCCGCCGGCGACTGC
515	AX-95961883	SCR200_Os01g04580_51085	CCGGCGACTGCATGGCGTGCAATGCCAGCGGCGGC[C/G]AGTGTGGCTAGGGCGCCCGCCGGCGACTGCATGGC
516	AX-95961944	SCR200_Os01g04580_51090	GACTGCATGGCGTGCAATGCCAGCGGCGGCCAGTG[C/T]GGCTACGACGTTCGCCTGCATCTGCTCCGACGGCT
517	AX-95940999	SCR200_Os01g04580_51164	CTCCGACGGCTCATCGCGCCCGGGGATATGTGGTA[A/T]GTGTAAATCAAATTAGTTAGAGACTTGAGAGTATT
518	AX-95941450	SCR200_Os01g04580_51304	TTGAGAGTATTAAAATTCAAATTAACTATTTATTG[A/C]TTGATCAGCCAACGAACATGTAGTAGTAGTTCGTA
519	AX-95943310	SCR200_Os01g04580_51382	AGTAGTTCGTATTTGCGTGGTCGTGCCAAAAACCA[A/G]GGTGGTTAGTAGATTAAGCTATTTTGACTTTTGAA
520	AX-95917960	SCR200_Os01g04580_51462	TGACTTTTGAACGTGATTTATATGGAGGGTAACAA[A/T]CTAACAATGATATGGAGGGTAACAATCTAACAATG
521	AX-95942176	SCR200_Os01g04580_51496	ATCTAACAATGGTTGTCAATCGGTGACCGTTCACG[G/T]TATCCAAAAAAGCTATACTTTAGCTACAAGTAGCC
522	AX-95919183	SCR200_Os01g04580_52029	TACAAGTAGCCGGAATTTCACGTTCTCCGATCTCA[A/G]CAACGTTTATGGTTAGGTCAGATACATGTTGGTCT
523	AX-95944483	SCR200_Os01g04580_52330	CATGTTGGTCTCTGTCCACTGTACAAATACTTCGA[A/C]TAAAGCAACTCCACTGTACAAATACTTCGAATAAA
524	AX-95917157	SCR200_Os01g04580_52359	CTTCGAATAAAGCAACGTCGTACATATGTACAAAT[A/T]TACGATGATACATATGTACAAATTTACGATGATAT
525	AX-95964828	SCR200_Os01g04580_52395	TACGATGATATCTGTTGTCTGAATTGTTCCTAAGT[A/C]ATAGTTCAGTAAAATGAAATGATTCTTCCCTTTCA
526	AX-95943452	SCR200_Os01g04580_52638	CTTCCCTTTCAGATGCAAAGAAGTCCGGGAACAAG[A/G]TCATCCTGACCTTTCAGATGCAAAGAAGTCCGGGA
527	AX-95942162	SCR200_Os01g04580_52657	GAAGTCCGGGAACAAGGTCATCCTGATAGGTATGC[A/G]TCCGCTTCATCATCCTGATAGGTATGCATCCGCTT
528	AX-95943492	SCR200_Os01g04580_52689	TGCATCCGCTTCAGTCTTCAATTCTTGCTTAACTA[A/G]TCCAACAAACAACAAAATAATATAATTCAACTTGT
529	AX-95942885	SCR200_Os01g04580_52742	ATTCAACTTGTTTTTATTCTTCGTATATGTCATGA[C/T]GATCAATTGCAGTGTCACTGTCGATCTGTGCGACT
530	AX-95941956	SCR200_Os01g04580_52896	TCTGTGCGACTGGGTTGGTGCTATTGGCATGCATC[A/G]CCATCGTCTAGTAACGTGTTGGAATATTTATGATG
531	AX-95942795	SCR100_Os01g04590_56120	AATAGCGTAGCCGTTACCTGCTTTATATGGTCTTC[G/T]CAATTAAACTCCACTAAACCTCCCTATGGCCTATG
532	AX-95944745	SCR100_Os01g04590_56190	GCCATCCACCAAACAAGCAACTGAATCGGAATCGC[A/G]TATTGCTTTCGAGCTCCAATTCAACAGATTAGCAG
533	AX-95933680	SCR100_Os01g04590_56241	CCAATTCAACAGATTAGCAGAACACAGGGCGCTGA[A/G]CTGATGGCGAATTGTGGCCGGAGGTTTGCCGCCGC
534	AX-95941952	SCR100_Os01g04590_57372	TGTTTCTACACTTCTCCATTGAGGCTGCACTATCT[A/T]CAGTAACAATTTGGATTTCTCATACGCAAAGTTCG
535	AX-95943506	SCR100_Os01g04590_57411	TAACAATTTGGATTTCTCATACGCAAAGTTCGTAT[C/T]CTGAATGCACTTAAGAAACTTCATTAGGAAGGCAA
536	AX-95933346	CSCWR_Os01g04620_69097	GAGCCCATCCATGGCGTGCTGCTGTGCGAGGGCGA[A/G]GACGTCGACGGCGGCGGCGGTGCGGGGTCGGGGGG
537	AX-95961942	CSCWR_Os01g04620_69169	GGGTCGGGGGGGCTCTCGGCGGAGCAGCTCGACGC[C/T]GTGCGGAGCCACCATGCTGTGTGCTCCTGCTTGTT
538	AX-95917600	CSCWR_Os01g04620_70346	TCCTGCTTGTTTGTTTGTTTGATCATTCTCATGAC[G/T]ACATGATTGCAGAACAACAAGGCCAGCTGAAAATG
539	AX-95916957	CSCWR_Os01g04630_71700	AGCTGAAAATGCCTCATTATTTTATCCATCTACAG[A/C]CTGATCAAATTAGTCACTGAGGAGACCATTTGCAT
540	AX-95917887	CSCWR_Os01g04630_71993	ACCATTTGCATTAAAATAAGAACACCATTTTATAC[C/T]GGTCAATCTCTTCCCGACTTTGAGCTTCAGAGTCT
541	AX-95933562	CSCWR_Os01g04630_73250	CTTCAGAGTCTGAAATCCCTGTCCTCGATATTTTG[C/T]GGCTAACTGGCGGGCGCGCCGGCCAGAGCGCCGCA
542	AX-95916238	CSCWR_Os01g04630_74220	AGAGCGCCGCACGCCCGGGTGGCCGCGGCGAGCGC[A/G]CCGGGCTGGGCGATGGTGAAGGGCGCGGCCAGGGG
543	AX-95940523	CSCWR_Os01g04630_74388	GCGGCCAGGGGCACGTTGAGCGGCCGCGCCTCGGC[A/C]GCCACCACGCACTGCCACTGCCACTGACTGGAGCA
544	AX-95933956	CSCWR_Os01g04630_74696	TGACTGGAGCACTGGATTTTGCCGAATTTTGTGGA[A/G]TGGCTCGAGGAGGAAGACGACCACGAGTTTTTCCT
545	AX-95933385	CSCWR_Os01g04640_78258	CGCTCTTTAAACCGGATTAAGAATATGATCCGTGC[A/C]TGTACATCCAGGGGGAGCTACAAGGGGCGCGAGGG
546	AX-95933760	SCR100_Os01g04650_81767	ACTTCTAGGATTCTCAACATACCAGAGTTCACAAA[C/T]CCTTGAGCTATGAAGCCCGGGCCTGTTTCAGGTCA
547	AX-95941035	SCR100_Os01g04650_82086	CAAACCAGGTTGCTGCAGTTCAGGCTGCTTCACGG[C/T]CATCTGAGGAATTGGCACGGTTGGTTTTGGTGTAG
548	AX-95940611	SCR100_Os01g04650_83193	CTTCTGCTGGTTGGCGCGCTGTTCCTCGGCGGGAG[A/C]AGAGTTAGGCGGGCCGCCGCGGGAGTGCGTGGAGG
549	AX-95917969	SCR200_Os01g04660_95129	TATTTATGATGCGATTATTACATGAAACCAAGTTT[C/T]GTTAGGATTTACACACATTCATCGCTGATATTGGA
550	AX-95933781	SCR200_Os01g04660_95696	CTGATATTGGATACCCGGTCCTCTTGGCAGATAAT[A/T]TCCATAGTTGTTTTCCTGATGGAAAGCAGGTAGAG
551	AX-95919285	SCR200_Os01g04660_96022	AGCAGGTAGAGTTTTCCTCAAATGTTTATGCACAA[A/T]TAGTTCTACTCCTAGTGGACACACGTCGTGTAAGT
552	AX-95918679	SCR200_Os01g04660_96225	GTCGTGTAAGTTTGTAACTTTAGTGCGTATCTACA[A/C]TGGATGTGAACTAGATTATTTTACACAAATAATGC
553	AX-95944943	SCR200_Os01g04660_96606	ACAAATAATGCTTCCAGGGTCTTTTGCTGGACTTG[G/T]ATTTCTGTCTGCAGAAAGCCAGCAGTCAGTGTGTG
554	AX-95933853	SCR200_Os01g04660_97144	GTCAGTGTGTGGGCATCATGTTGAGCTATCTAGAC[A/T]ACACAATAGGGAAGCTGGTCGTGTGTAACATCCCT
555	AX-95942123	SCR200_Os01g04660_97225	GTAACATCCCTAGCATGTTGAAAACCGAGGAAGCG[A/G]CATGTACAGCGGCATGTACAGTAAGCATGACTAAA
556	AX-95934194	SCR200_Os01g04660_97273	GCATGACTAAACCTTCTATGCTTGTAATCAACAAA[C/T]ATTAGCAACGTCGTCGCCTCCATCGAGGTCGCGCC
557	AX-95918422	SCR100_Os01g04670_98804	TTCCACATAGCAAAAGCTGACATTAGCACTGAATG[A/T]ACACAAGATCGATCCACTTGATTATATGATACAAG
558	AX-95962025	SCR100_Os01g04670_99190	TGCTTTACCCCCGTGTCATCAGCGACCTTGCTGTT[C/T]CTCGCAGCGGCCGGCGGCTTCGGCGACGGCTGGTC
559	AX-95940826	SCR100_Os01g04670_99293	CGGCGGCGGCGGTGACGGGTTTTCTTGCGACGTCG[C/T]TGTTGGCTTTGCGGCCTGTCTCGTCGGTGGCCACG
560	AX-95961987	SCR200_Os01g04720_28969	GAGGTCGCGCCCGTGCACCCGCTCGCCTACGACGG[C/T]GCCACCACCTGCATGGGAGGGAGTCACTTGCCTCC
561	AX-95941490	SCR200_Os01g04720_29787	CACTTGCCTCCGCAAGGACAAAGGGCTTGTGATCA[C/T]CCAACTGTAGGCTTGTGATCACCCAACTGTAAGTA
562	AX-95944793	SCR200_Os01g04720_29825	AACTGTAAGTACCATTTCGTTGCTCCAGTGCAATT[C/G]GTATCCACCGTTTCTACTTAGATGTGCAGTACTGA
563	AX-95919087	SCR200_Os01g04720_29903	TGCAGTACTGATTTGATAAGTTTGCCATGAAGTAG[C/T]TTTGGCAAGTTTAGGTTCCACTATGTGACTTATGT
564	AX-95934305	SCR200_Os01g04720_32439	GTGACTTATGTTATGTTGAGTATTGTTTAGATCAG[C/T]GGTAGAGCCATCAGTGGTAGAGCCTGCTACTGGGC
565	AX-95941707	SCR200_Os01g04720_32484	TGCTACTGGGCTGGTCAGGCAGCCGCCCTGGCTCT[G/T]TTTTTTGTGGTTTAAATTTAACAATGCCATGTTTA
566	AX-95918789	SCR200_Os01g04720_32641	TGCCATGTTTACAATATGATACACTGATGCTGAGC[A/G]ATATATCTCGCAAACACTCATTGACAATTGCTGGC
567	AX-95918313	SCR200_Os01g04720_33676	CAATTGCTGGCCTGAAGCAAGGACAGTTGTGACTT[C/G]TGACTCGTGAACACAATTCACCAGCATCATCAACA
568	AX-95962043	CSCWR_Os01g04730_34884	GGGCGCGAGGGGAAGGTGGTGCAGGTGTACCGCCG[C/T]CGCTGGGTCGAACTGGTTGCTGCTGACCATGCATG
569	AX-95933423	CSCWR_Os01g04800_00087	CCCGACAAGCTGCTCTTCATCGACTGCAAGAAGAA[C/T]AACGCGGCGGCGGCGACCACCACCTGCGCCGGCGA
570	AX-95943368	CSCWR_Os01g04860_46660	GACCATGCATGTTTTTAACCTATTTATCACTCATG[A/G]CTCTGCAAGTGTACAGAAATGAGAAATACATCCTC
571	AX-95933999	CSCWR_Os01g04860_46792	AATACATCCTCTTTCTCAATCCGATTGGAACAGGC[C/G]GAGCAGCATAGTCCTCAGGAGCCTATGGCAAGCGC
572	AX-95918362	CSCWR_Os01g04860_46966	ATGGCAAGCGCATTGGCTTGACAAAAATCAGCTAA[A/G]GCAGGATGAAATTAATCCCCCCATCCAATCTCTCA
573	AX-95943574	SCR100_Os01g04870_48029	TCTGAGTCATCATCACTGCTATTCTCATGCTTGCC[A/G]TTTGATTTTTTCCGGCTGCCTGATCCATATACAAA
574	AX-95933729	SCR100_Os01g04870_48711	ATCCTGAATTAACAACTCTTCCATGAGCAAGGCTC[A/G]CAAAGGCAGAGTTGGGCTCCAGCTTCCTTGTATCC
575	AX-95942599	SCR100_Os01g04870_48850	AAAAGGAATATGCAGGCGTGCAGAACACACTCACA[C/T]AGTGATCATTTCCACTGCTTAGAAGAACTTCAGGC
576	AX-95942990	SCR100_Os01g04870_48909	AGAACTTCAGGCTGAGCAGGGTTACAGTGGAGGCT[G/T]GTAACCTTGCTACCCTTTTTATGTATAAGAATTGG
577	AX-95918878	SCR100_Os01g04870_49770	CTCTTACTTCATGCTGTTGAGAATGCAAGAATGCA[A/C]AGAATCATAAGTAATCTTCTCATGCAACTTGACGT
578	AX-95933623	SCR100_Os01g04870_50247	AACACATAATCCAGTGAAGTGTTTGTGTTCCTTCT[A/C]GAGGCCGGGATAACACCATGCTCCATTGCTACTCT
579	AX-95944549	SCR100_Os01g04870_50459	GGTAAGACTGTCAATCAAGCTCTCAAGATGTTAAT[G/T]GCAATTTTGTTTGTACGATCAATCAAAGGAGCGGC
580	AX-95941732	SCR100_Os01g04870_50589	CTGTATATTGTTACTCTATGCCTCTCTTTCTGGTC[C/T]GAATAAATGATTGGTTCATTCGTATATCCCTCTAA
581	AX-95943698	SCR100_Os01g04870_50711	AAACTGCATGTGAGCATGAATACGAGCAATTACTA[C/T]TTCATCAACATCAGTTCTTGACATCGCCACTTCCC
582	AX-95941176	SCR100_Os01g04870_51012	ACACATCAACTACAGTTAGAGAACATTCACACCCA[C/G]AAAAGTTCAGAAACCATCAAGGAAACTCTATCCAG
583	AX-95919264	SCR100_Os01g04870_51094	CTCAAAGTTTTGCTGAAGTGAATAGAAAAGAATGA[A/G]TCTTTCCCTGCCCAAACCATTTTTTTACTAGAGAG
584	AX-95933369	SCR100_Os01g04870_51527	GAGCACTATACCTTGCACACTTTCTTGAGACTAAT[A/T]GTGATCGAGGCCTTCCTCCCGCTCCTCGCCGCCGC
585	AX-95916200	SCR100_Os01g04870_51614	TCCTCCTCCTTACCCGAGGGTTCCGCCGCTTCGCC[A/T]TCATCGTCATCGACTTCTCCGGAGCCCTCCTCCTC
586	AX-95933397	CSCWR_Os01g04880_58294	CCAATCTCTCACTCTCATCTCCACCAAATTCAAAC[C/T]TCACTCTCACAGCTGCTGCTTTCCGGGGACCGCGT
587	AX-95915945	CSCWR_Os01g04880_58751	GGGGACCGCGTCGACGTGGCGCGGGATGGGATGCT[G/T]CTCGTCGACCCCGGCGGCGCCGACGACTTCCTCAA
588	AX-95943200	CSCWR_Os01g04880_59010	GACTTCCTCAATTCGGACGGCGGCGACAAGAACGA[C/T]TACGACTGGCTGCTATCTGGTAGATTTTGTGGTGT
589	AX-95943222	CSCWR_Os01g04880_59114	TTTTGTGGTGTTTTAGTTGTGCGTGTGACACATGC[A/G]TTGGTGCGAAACGTTTGCTCTGGAGCTAATTTGTA
590	AX-95917677	CSCWR_Os01g04880_59175	GCTAATTTGTACTGCAATGGTGTGAAATGCGGTTT[A/G]TTCTTTGTTTTGTTGATTGTCTCTGATGTTTATGC
591	AX-95944604	CSCWR_Os01g04880_59381	GATGTTTATGCGATTTCAGCTAATGCTTCATTGTA[C/T]AATTGATTAGTTATTGCGCTTAAGCGCTTTAGGTG
592	AX-95917715	CSCWR_Os01g04880_59722	CGCTTTAGGTGGTGTAATCTGGTTGCACCGCTACA[A/G]GCATGACCTACAGGCATGACCTCTGGAAGAGCTCT
593	AX-95943969	CSCWR_Os01g04880_59769	GGAAGAGCTCTGTTTGTGGACCTGTCAATTTGTTG[G/T]GTTTTAGTTTTGGTTGGTTAAATAGATAGTTTGTC
594	AX-95916507	CSCWR_Os01g04880_59855	GATAGTTTGTCTGTAACGTGGTTTTGCTTTCTGTA[A/C]ATTTAGTGCAGGTGCGTAAATGACTGTCCTTCTGT
595	AX-95942492	CSCWR_Os01g04880_60010	TGTCCTTCTGTGAGTTCCACGCATCAATAGGTGTG[A/G]GAAAGTTAGAAAAAATGCTCTTACCAGACTCTGGC
596	AX-95941253	CSCWR_Os01g04880_60364	CAGACTCTGGCATATTTCATCAGAAGTGCTCAATC[A/T]GAGTCTATGGCATATTTCATCAGAAGTGCTCAATC
597	AX-95918102	CSCWR_Os01g04880_60388	AGTGCTCAATCTGAGTCTATGTGAGCGAATTAGTT[G/T]TGAAATGATACCAGGAACTCCACTTTTTCCATCTC
598	AX-95944442	CSCWR_Os01g04880_60610	TTTTCCATCTCTAGAAGAGTCAAAAAAGTCCCCAG[C/T]GAGCCAAACTTGGTGGATATCAAATGATTTGATCT
599	AX-95943546	CSCWR_Os01g04880_60760	TGATTTGATCTGAATGAATCTATGGACCAAAAGTG[G/T]CTTCACTGTTCTGGAGGGCACACATCTAATTCATC
600	AX-95916240	CSCWR_Os01g04880_61250	TCTAATTCATCAAGGCCTTCAACACCAACTGGGCG[G/T]CCTGCACTGCTTCTGCCACTTCCACCCAACATGGT
601	AX-95941465	CSCWR_Os01g04880_61638	CCCAACATGGTAGCTTGGCTGCACCAGTTCGATCT[A/T]CCTCAATCTATGAGAAGGCTAGTTCCTCCAAAACA
602	AX-95916989	CSCWR_Os01g04880_62105	CCTCCAAAACATGATGACCAAAGATCCAGCCTCAA[C/T]GGTCTATCTAACTCTCCAGATAGCTCTGGCTTCGG
603	AX-95941099	CSCWR_Os01g04880_62177	TCTGGCTTCGGTAGGACATTGTCAAAAAAGTCACT[C/T]GACATGGCTTATCAGCAATGTAAATTTAGTAGCAT
604	AX-95942666	CSCWR_Os01g04880_62970	TTTAGTAGCATTTTTTCTTTCAAGTAATATTTTCT[A/C]AGGAGACAGTGTAATCTTGTAAATTCCAAATTGGT
605	AX-95918692	CSCWR_Os01g04880_63054	TCCAAATTGGTAAGTCAATTAGTAGCAAATTCTCT[C/G]AAGGGTAAGTTAGGCAATTATACATCCTTAATGCA
606	AX-95943115	CSCWR_Os01g04880_63189	TCCTTAATGCAAAAAACTACTGCACTGATAAAATT[A/C]CATCCAGAAATCGGTCCTCTCTGCAAGAAGAAGAT
607	AX-95941141	CSCWR_Os01g04880_63644	AAGAAGAAGATCAGCACCACCCAGTAGAACGCGAC[A/G]TCGTTGAAGAGAGCTGAAATTCCAAGAAGTCCAAT
608	AX-95916009	CSCWR_Os01g04910_68115	TCTCCCTCGGCCTCTTCTCCGACGTCTCCAACAGC[C/T]GGTACGCCACCCAGCTACGAACTGTGGGGGTGATG
609	AX-95944625	CSCWR_Os01g04910_68229	TGGGGGTGATGAGAGGAAATATCTTGGCCTTCTCG[A/T]ACTTGTCAGATGAGAGGAAATATCTTGGCCTTCTC
610	AX-95942678	CSCWR_Os01g04910_68252	TTGGCCTTCTCGTACTTGTCAGGGAGCTCCTCGAG[A/C]TGATGCAGTATTCGGAGCTCGTCTATAACTACTCC
611	AX-95943430	CSCWR_Os01g04910_68550	ATAACTACTCCGGGTCTAAGCATGTGGGTAGTCTG[A/G]TCACCTATTATTTGTTCTTGTTCTAAAATGGTGAG
612	AX-95918121	CSCWR_Os01g04910_68745	TTGATGCTTCGAATGAGGAGGTATTGTATTCGAGA[C/T]AGGGATCTTATTCGAGATAGGGATCTTAAGGAACT
613	AX-95942240	CSCWR_Os01g04910_68787	CTTAAGGAACTAAGTTCTAGTGCGTTAGTTGCTCG[C/T]GGAGTCGCTATTTCAATTCCATTACTGTGGGTGCA
614	AX-95943384	CSCWR_Os01g04910_68973	CTGTGGGTGCAACAAGTCGGTTTTAAGGTTGCATG[C/T]ATCACCAATTATCCTGGTTTACACCTCTCACTTTT
615	AX-95941297	CSCWR_Os01g04910_69228	CTCTCACTTTTGCTGAGAAAACCAGCATTTTTACC[A/T]GACCAAAATCCCAGGAACTATCAATATCTACACTG
616	AX-95943416	CSCWR_Os01g04910_69781	TATCTACACTGCCCGATGCAATTGTATGCAGGATT[G/T]CTGCTCGAGCGTTTCTGTCCAAGAGAAAAACATGG
617	AX-95942541	CSCWR_Os01g04910_70313	GAAAAACATGGACAGAGAAGCTGGTAACCTGCCCG[C/G]CATTGCAGCGGAGTCTGTATGATGGTATCTGTCAG
618	AX-95943986	CSCWR_Os01g04910_70513	GTATCTGTCAGTATCATTATCTTGCTCATCAGTTC[A/G]TCTATCAATTGGGACAACAGCCACCAAGTTTTATT
619	AX-95918889	SCR200_Os01g04930_78615	AGATGCCAAGTTAGTGCAACTCTGACTCATTACCA[A/C]TCTCATTTTAAACTAAAATTCAATCTCCCCAACTA
620	AX-95916280	SCR200_Os01g04930_80231	CTCCCCAACTAAATCCTGTTGCTGCTGCATCATGA[A/C]ACAGAGAGCACCCGGTCCCAGTCCGGGCACCGCAG
621	AX-95916184	SCR200_Os01g04930_80657	GGGCACCGCAGGTCCAGCCCGGCGAGCGCCCGCTC[A/G]AACTGCTTGCGGTCCCAGTCCGGGCACCGCAGGTC
622	AX-95942907	SCR200_Os01g04930_80660	CACCGCAGGTCCAGCCCGGCGAGCGCCCGCTCGAA[C/T]TGCTTGTTCAGGTTCACCATTGGATTCATATTGGT
623	AX-95944511	CSCWR_Os01g05060_71297	CAGACATCCATCGAGTAATTTCTTTTCACATAGAA[G/T]ATCATTTCAGCTAGTAAAATAAGCACTGATATCAT
624	AX-95917793	CSCWR_Os01g05060_71418	ACTGATATCATAAGTGCCAATAGCCTCAGATTGAC[C/T]ACTGGGCATGTGAATTCAGGGCCCTCGTAAGGGAA
625	AX-95943789	CSCWR_Os01g05060_71868	TCGTAAGGGAATTTCTCATCTCCTTCTGTGGCTGC[A/G]TTCTCCACTTAAATCTAAAGTCTTAACAACTCTCT
626	AX-95918373	CSCWR_Os01g05060_72743	AACAACTCTCTGAATGCCAGTTGCAATAAACAATT[A/G]CCAATAAACTATCACTTAAAGAATTCAGACACCTA
627	AX-95917196	CSCWR_Os01g05070_76602	TGGACATGGAATGCGTCAAATCAATCCTTTTGTGT[C/T]AGTACGGTAGCTTCATTTTAAATGTAAGATCTAGG
628	AX-95942383	CSCWR_Os01g05070_77072	TAAGATCTAGGGAAAATGAACAATCAGTATGCTAT[A/C]ACTTCAGGTATCATGTACATCTACAAATATAGCCG
629	AX-95919179	CSCWR_Os01g05070_77170	AAATATAGCCGTTTATGTGTCAACTATGATCATCA[A/G]CAAGTATGCCTGAATGCAAATGCAAAGGAAAGGTT
630	AX-95919364	CSCWR_Os01g05070_77622	AAGGAAAGGTTGAGATAATGAGAAGCACAAAACTT[C/T]TCCCAATAATGGTCCATGTTGATCATGTCATACCA
631	AX-95917901	CSCWR_Os01g05070_77939	ATGTCATACCAGTTGAATTCTTTATATACTGTTCA[C/T]GGCCTAATGGAGAAAAATGACAATTAGAAGTATGA
632	AX-95941736	CSCWR_Os01g05070_78277	TAGAAGTATGAGCTGGTCCACGATATTTGGCACTC[A/G]AGTATGAGCCCTTTCTTTAATAGAAAGCAGAGAAT
633	AX-95944780	CSCWR_Os01g05070_78616	AAGCAGAGAATCAACAGAATAAGGGAACAGAGTGA[A/G]TTAGTATGAGTTACTCTCACTACGGTTTTTTCACC
634	AX-95918716	CSCWR_Os01g05080_80626	CTGGATCTCTTCCTCTGTCTCTCTATTGTTCATCA[C/T]TTGCAGAAAAGAGTCTCCTTCGTGGCGTTTCCAGT
635	AX-95918517	CSCWR_Os01g05080_81079	AACAATCCGATAGTTTGCAGATAAAAGGAGTCATT[G/T]AGTTTGGCATGGCCATCAGAGAGACAGGACCAGTA
636	AX-95942511	CSCWR_Os01g05080_81109	TCATTTAGTTTGGCATGGCCATCAGAGAGACAGGA[C/T]CAGTAACTTGCCTGCTCCATATATGTTGGAACCTT
637	AX-95943765	CSCWR_Os01g05080_81489	ACTGGTCTAATCAGTAAAAAGGAAAAAACAATCCA[A/G]GCTTTCTGAACAATGCAATGGTCAATGTGGAATGT
638	AX-95943338	CSCWR_Os01g05080_81575	AGCTTGCTATCGCTAATGCTTTTCTTTGAGCAATA[C/T]GCAGTACTACCTTCGATACATTTGCCAGTGAGAAA
639	AX-95917924	CSCWR_Os01g05080_81610	TGCAGTACTACCTTCGATACATTTGCCAGTGAGAA[A/G]TCTGCACCTCTAAGATCAGCATCAGAGAGATCAGC
640	AX-95919211	CSCWR_Os01g05080_81986	AGAATTCAGTAATTCACCCACAAGAACAGTTACAA[A/T]TTATCTACAGAAATATGATCATATCCGAGTTCAAG
641	AX-95941074	SCR100_Os01g05120_98164	TCCCCCGCCGCCACGGCGATCGTCTCGCCGGTCGT[A/C]AGGCAGAAGTAGTTGCGGAAGTTGTACTCCAGCCT
642	AX-95916776	SCR100_Os01g05120_99229	CGTTTTTTTACTGAAGATGTTAGGAACTTACCGAG[A/C]CGATCAAGAGCAGATACAGGCATGAAGACTGCAAA
643	AX-95940941	SCR100_Os01g05130_00373	GGGGGGATGCAGTTTATGCAGCGGGCGGCTGTTGC[A/G]CAGAAGGTTGAGGAGAAGCCCAAGGTTGAGGCGGC
644	AX-95918271	SCR100_Os01g05130_00876	TTCAGAAACTATAACATTCATGTGTATGTCCATAA[C/T]TGGATACTTTTTTTTAACGTTTTCTTCCCAGATAT
645	AX-95941767	SCR100_Os01g05130_01247	ACTGTAGAAATTAACTCAAGAGGCAACGGGTGGCC[A/G]CCAATCACAGTTAGCATCACCTAGTAATAATCATC
646	AX-95916928	SCR100_Os01g05130_01315	ATCAGGATGGTTCGAATTCCAGCAGGTTAGCTATT[C/T]ACCAGCTCTTTTCTGTGCTGTAACTGTTGTTAACC
647	AX-95919530	SCR100_Os01g05130_01596	TCACCTGTTAATAACTTCACTGCAGCTTTGACATC[A/G]TGTAAGGTAGAAATCTAAGCTTGAAGTGATTGATT
648	AX-95919243	SCR100_Os01g05420_59394	CAAGTTTGACAATATATTCTACTAGCCTTGGACAA[A/G]AAAAACACTCTCCTAACATTTTGTTTTCATGTAAC
649	AX-95941106	SCR100_Os01g05420_61910	GTAGGGTGCTATATGTGAGCTTGAGAGACATGGTG[A/T]TTCGGGCACTATTTATAACAAAGGTTTATACTATT
650	AX-95944918	SCR100_Os01g05420_62048	ATGCTTTACAGCAAAATCTGATCGGGCTGTAACTT[G/T]TATTTGATTGAAGTTCCTGACCTTTGTACTAAGAC
651	AX-95917327	SCR100_Os01g05420_62143	GAATAAACATATTGCGACAACAGAATTGTGCTTAC[G/T]GCACCCAAGAGAGTTGAATACGTGTTGTTCTACTA
652	AX-95944580	SCR200_Os01g05430_65444	TTCATATTGGTACTGAAAGGGTTCAATGCCAGCGA[A/G]CACTGTTCTACTTTATTATAAAAGGTTGCCTTGAT
653	AX-95919185	SCR200_Os01g05430_65774	GTTGCCTTGATTGGTTTTGACCTATCATTTCGTTA[A/G]CAATTTTGCCGGAAGCAATTAAACACCTGTGTGTT
654	AX-95944770	SCR200_Os01g05430_66162	ACCTGTGTGTTCACCTTTGCAGTTAACGATGAATG[C/T]TTGTACTTTTACTATGTGATGTAAATGTCAGTGGG
655	AX-95941575	SCR200_Os01g05430_66343	ATGTCAGTGGGCGGTTGTGGAAGATGGCTAACTTG[C/T]GGCACTAGTCCAACACACAAGGTCAAGGATGGCTA
656	AX-95942694	SCR200_Os01g05430_66657	AAGGATGGCTATGCGGCCCCATGTAAATGTCAAAC[A/C]ATGTAATCGTCTAGGTCAGTTCATTTATGCTTCTC
657	AX-95943823	SCR200_Os01g05430_66760	TTATGCTTCTCTACCACTGGTCAGACATGAATCAT[A/G]CAAACATGTATTCTCAGTTTTCAACTCATTGTTCT
658	AX-95943660	CSCWR_Os01g05440_67085	TATCACCGTAATCTTTGCATAACTGCCTCAGTTTT[G/T]GATCATCTTCATCTACAACTCCCTGCAATCGTCAA
659	AX-95916592	CSCWR_Os01g05440_67300	TGGATTCTTCAGTTCTTCCTGCCAGTATGAGATCA[A/G]CATTGCAGCTTTGCCCCTAGGATCATCCTCCCTGT
660	AX-95943976	CSCWR_Os01g05440_67370	TGCTTCCTCTTGCATGCAAGGTGAAATGGCCTCTC[A/G]TCAAGTTCTCCCATCCTTTTTATCCCAATAATCGT
661	AX-95916780	CSCWR_Os01g05440_67411	TTCTCCCATCCTTTTTATCCCAATAATCGTGCTCG[C/T]GGTGATCGTCATGTTCTCGACACCCTGAGAATTGT
662	AX-95939900	CSCWR_Os01g05440_67566	GGTGTTTACCTTAATCAACTCCTGTCGATATTCTT[C/T]AAGTTCATCGCTGTTCGTCCGCAATCTTTTCATGA
663	AX-95962158	CSCWR_Os01g05440_67583	ACTCCTGTCGATATTCTTTAAGTTCATCGCTGTTC[A/G]TCCGCAATCTTTTCATGATTTCAGCACATGAGTCA
664	AX-95942892	CSCWR_Os01g05440_67619	TCCGCAATCTTTTCATGATTTCAGCACATGAGTCA[A/G]CCAGCATTTCTTTTTCTTCATCTACAATCGTTCTC
665	AX-95933996	CSCWR_Os01g05440_67661	TTTCTTTTTCTTCATCTACAATCGTTCTCAAACAT[A/G]TCATGATGCTGTAAATGTGTTCATGATCTTCCTTT
666	AX-95943582	CSCWR_Os01g05440_67988	CATTTGAGCATGGACATCACGATTCATCTCCGGGA[C/T]GATAATTTCAGCGATTTTTCTTAGCTCTGCTTATT
667	AX-95916981	CSCWR_Os01g05440_68025	ATAATTTCAGCGATTTTTCTTAGCTCTGCTTATTA[C/T]CAACACCAAACAATCTCTGAACAAATCAATTTCTG
668	AX-95961899	CSCWR_Os01g05440_68235	CTGCACCGCCCCGGCCATCTCCTCGCACTTGCGCT[A/C]CAAGAACACGGCCCGCCTCTCGTGCTCGCCGGCGA
669	AX-95916088	CSCWR_Os01g05440_68267	GCTACAAGAACACGGCCCGCCTCTCGTGCTCGCCG[G/T]CGATGGCCGCGAGCTTCGCCGCCACCCTCCCTTCG
670	AX-95943083	SCR200_Os01g05450_69853	CTCATTGTTCTCCTTTTTCAGGACCTCGATCTCCT[A/T]GTTCTTCCATCCTTGGTCTTGAATTTGAGTTCCCA
671	AX-95942344	SCR200_Os01g05450_69941	TTGAGTTCCCACCTCAGATTCTCATTCTCTTGAGA[A/G]AGCCGTTCAAGATTGCTGTGTGAACAAGAACAGGT
672	AX-95944046	SCR200_Os01g05450_70067	CAAGAACAGGTGATGCAATTTAGTATGAAAGATTG[A/C]AATTCTATGCCTGAACATAATCATCTTCAGAAACC
673	AX-95944368	SCR200_Os01g05450_70228	CTTCAGAAACCTCCTCTGCATTAGAACATATTTCC[A/G]GTTAAATCTTGTGTGGAGAACGTAAATAAGCTGCC
674	AX-95942169	SCR200_Os01g05450_70522	AATAAGCTGCCTAATCTGTTGAATGATCGTTGATT[A/G]GGCTGGAATAACCCATCTAAAAAGCATCCATGAAC
675	AX-95917090	SCR200_Os01g05450_70676	CATCCATGAACTCCAAAAACTCTAAAAATGGAGAG[A/G]CGATTACACCACCATCATCATCAACATCGTCGTCG
676	AX-95942397	SCR200_Os01g05450_70924	CGCCGTCATCGACGGCAGCATTCTTGAAGCGCACG[C/G]ACCACGCATTCCTGTTCTTAATAAGACCTTCTTTG
677	AX-95943349	SCR200_Os01g05460_72427	GACCTTCTTTGAGGGCAATTACGGTAGTCGTGGGT[C/T]GTATATTCCGACCTTCTTTGAGGGCAATTACGGTA
678	AX-95917850	SCR200_Os01g05460_72442	CAATTACGGTAGTCGTGGGTCGTATATTCCTCGCA[C/G]CATCTGCAGTGGGTCGTATATTCCTCGCACCATCT
679	AX-95940976	SCR200_Os01g05460_72472	TCGCACCATCTGCAGCGCCTTGCAACTCTGGGTGG[C/T]TTTGTCTGCGGTGCTACTTATAACAAATAAGAAGA
680	AX-95918739	SCR200_Os01g05460_72687	AAATAAGAAGATTGCTTGCTCAAAGCAAAATGTGA[G/T]GTTTATGAGAGACTACACTGAAGAGAGTCAGTATC
681	AX-95943397	SCR200_Os01g05460_72889	GAGTCAGTATCATATTCAGGGTATCGCATTACTAC[C/T]TAAGATTGTAAGAAAACCATGTGATAGGTTAATAC
682	AX-95944553	SCR200_Os01g05460_72951	TAGGTTAATACACAGATTGTTTCCATATGTTACTC[C/T]GTTTCCATGTTGTTTCCATATGTTACTCTGTTTCC
683	AX-95942215	SCR200_Os01g05460_72982	ACTCTGTTTCCATGCTCTCAACTGATAGGTTCCTC[A/G]AATAATAAGCCCGGTTGACCAGTAGGGAAAAAAGA
684	AX-95916747	SCR200_Os01g05460_73106	GGGAAAAAAGAAAACAGTTGTGAGTACAGCAAATT[A/G]AATTCTGCCAAAACAGTTGTGAGTACAGCAAATTG
685	AX-95918519	SCR200_Os01g05460_73131	ACAGCAAATTGAATTCTGCCTTCACCATATTGGTC[A/G]AGTATGATCGTCAGTTGTGTGTGCCTAACAGTAGA
686	AX-95944252	SCR200_Os01g05460_73518	CTAACAGTAGAGATTGGATATGTAAACCACGTCTA[C/T]TGTGTAAGACAGTAGAGATTGGATATGTAAACCAC
687	AX-95933871	SCR200_Os01g05460_73537	ATGTAAACCACGTCTATTGTGTAAGAAATATGTAG[C/T]ATGCGACGTGAGAGCGAGCTGCAACCTCAGATTCT
688	AX-95943320	SCR200_Os01g05460_73837	CCTCAGATTCTCATTCTCTTGAGAGATCCTTTGAG[A/C]ATCCTGAGCAACCTCAGATTCTCATTCTCTTGAGA
689	AX-95933772	SCR200_Os01g05460_73850	TTCTCTTGAGAGATCCTTTGAGAATCCTGAGCCAG[A/C]ACAAGAGCTAGGAGGCCGTAGGACCTCTCCTCGTA
690	AX-95916219	SCR200_Os01g05470_80147	CTCTCCTCGTAGTCGCTCTCGGCCTCGGAGTCGTC[C/G]TCGGAGTCGCCCTCGTCGGAGGAGTCCTCCGCCGC
691	AX-95941156	SCR100_Os01g05480_82434	TCCAGGTACTCCACCTTGGCTCGCTCCAGCTCGTT[C/T]GAGATGTCCTCCGCCGTGTAAACTCTCAGCTGCAA
692	AX-95942912	SCR100_Os01g05480_82455	CGCTCCAGCTCGTTCGAGATGTCCTCCGCCGTGTA[C/T]ACTCTCAGCTGCAAATCCAAACACACAAGAATTCT
693	AX-95939907	SCR100_Os01g05480_83073	AAGTACAGTTTCTTGCATTAGCAATGAATGAAGCA[A/G]TGCTTATTTCATCACCAGTGTGTTTTGTTGATCAG
694	AX-95941611	SCR100_Os01g05480_83079	AGTTTCTTGCATTAGCAATGAATGAAGCAGTGCTT[A/G]TTTCATCACCAGTGTGTTTTGTTGATCAGGGCAGC
695	AX-95916885	SCR100_Os01g05480_83209	TGTTCGTCAGAAAACTTGGATCAACATTGCAAAGC[C/T]TCTGCATCAAGATTCTGTGGAAGCAAAACAAGTGA
696	AX-95916688	SCR100_Os01g05480_83268	CAAAACAAGTGACATCAGAATCGAGTTTTACTTTG[A/G]TTACTGTACTGCAACAAAAAAAGGGGTTATAGCTC
697	AX-95942075	SCR100_Os01g05480_83422	TGGCACCCAATCTCCTTCTCTGCTCCGTCGCCGCC[C/T]TGTGACATTCTGCGGTTCTTGAGAGTGCTAATGGC
698	AX-95943145	SCR100_Os01g05480_83556	CTTTGATGTGCTGCTCATCTCCAGCTCTGCTGCAT[C/T]CGTTGTTTTATTCAGCTTGTGGAAGATGTTCACTG
699	AX-95919309	SCR100_Os01g05480_83668	AAGCAGATTTTCCTTTCAGGGAGCTTCAAATTCTC[A/G]AATGAGTGGCTGCTTCTTCGTATTTGCTCAACTTC
700	AX-95942561	SCR100_Os01g05480_83800	TAGATGCAGCAAGATGTTCGTTTGTGCTGTATAAT[A/G]TAAAAGAGGAATCTGCAAAGAAGCCTGTGTACTAA
701	AX-95918982	SCR100_Os01g05480_83844	GAATCTGCAAAGAAGCCTGTGTACTAAAATTCTCT[A/G]TGCGAAGATGAACAAAAAGTTGACAGACTGAATTT
702	AX-95940933	SCR100_Os01g05480_84064	AGAGCTTCATCACTGCCAGGACAAGGTAGCCTTGG[A/T]AGCAACTCAGCTCCTTGAAGCTCCCTCCTTCCACC
703	AX-95942074	SCR100_Os01g05480_84290	TTGCTAGCTCTGCAAGGAGGCCCCTGATCTGCAAC[A/G]ATGGAAAGAATGAATTATTGACTTACCAAAGTGTT
704	AX-95944436	SCR100_Os01g05480_84324	CAATGGAAAGAATGAATTATTGACTTACCAAAGTG[C/T]TTCAAGTGATATGATGGCTTATAGTGATATACTTT
705	AX-95942657	SCR100_Os01g05500_00942	GAAAGTAGTTGGCCTCATTTTGCTAAACGTGCTTT[G/T]ATATTTGAAAACCATTTTGCACTGACTGGCCCCAC
706	AX-95934085	SCR100_Os01g05500_01362	TGATGTCATTTGAGCTGCTTGGGTCCAGGGACATG[G/T]TGATCAGGCACATACATTATATTATCATACATCAG
707	AX-95941114	SCR100_Os01g05500_02542	AAGGAATGCTTTTCTGCAATAAGACAAATGGCGCC[A/G]CATATAGTCCCGTCCATGCCACAGGATACCAGTTG
708	AX-95918564	SCR100_Os01g05500_03646	ATGTCTGTAAGACTATTTTAGATCATATGTTTGGG[C/T]CCAACAATGTAGAAACTAAAGATGATGAACAAACA
709	AX-95917539	SCR100_Os01g05500_04026	ACCATATTTGGATGAGAATCTCGCACTTTTAGCAG[C/T]GCACAACTCGACAATTGGTAGCTTCTTGATTTAAC
710	AX-95942411	SCR100_Os01g05500_04085	TCTTGATTTAACAATTATTCATCTGTTCAATTTGA[C/T]AGGTCACCTTCTCACAGCTTGAAATGAGAATATGT
711	AX-95964842	SCR100_Os01g05500_04800	CGTGGTAGAATTGCAAGCTATTCTGAATCGAAGTC[A/G]TGCATAGAATCTTTACGCCATGAACTGAATTCATC
712	AX-95934440	SCR100_Os01g05500_05152	TAATGCAAGAAGTGTTTGATAAATGTAATCTGACA[A/G]CCTTAAGAAACCAAAATGTCATAACAAGGTAGTTT
713	AX-95962338	SCR100_Os01g05500_05175	TGTAATCTGACAGCCTTAAGAAACCAAAATGTCAT[A/G]ACAAGGTAGTTTGATGCACTTCTAGAATCGGTGTT
714	AX-95942638	SCR100_Os01g05500_05303	TACCCAGATACGGGGATACAGATACGTGATACGGG[C/G]ATATGGCATTTTCTAAGAAACACGGATACGGGGAT
715	AX-95934200	SCR100_Os01g05500_05601	AGTCTTGTACTAAGAAAGTAAGATCTGCAGTGGAC[C/T]GGAAGAACCAAGTACTAGGCAGCACAGGCTGTGCG
716	AX-95939606	SCR100_Os01g05500_05769	GGCATATGGCGGCACCATGACGGCCGGTGGATGGC[A/G]GAGGCGCTGCGGCATACAGCTGCACCATGACGGCC
717	AX-95961910	SCR100_Os01g05500_05787	GACGGCCGGTGGATGGCGGAGGCGCTGCGGCATAC[A/G]GCTGCACCATGACGGCCGGCAGATGGCGAAGGTGC
718	AX-95940845	SCR100_Os01g05500_05834	ACGGCCGGCAGATGGCGAAGGTGCTGCGGCATAAT[A/G]GCAGTCCTTGGTGTCCAGCATCATCGTTGCTGCGC
719	AX-95916508	SCR100_Os01g05500_05854	GTGCTGCGGCATAATGGCAGTCCTTGGTGTCCAGC[A/G]TCATCGTTGCTGCGCTTTGTGAGATGGGCGTCGTC
720	AX-95916350	SCR100_Os01g05500_05890	TCATCGTTGCTGCGCTTTGTGAGATGGGCGTCGTC[A/G]TGTCGAGGCCAGGAGATGGCGGCGGCACATTGATC
721	AX-95944213	SCR100_Os01g05500_05925	ATGTCGAGGCCAGGAGATGGCGGCGGCACATTGAT[A/C]GTATCGAGAGCATATCCTGAATTATTCTGTTTATT
722	AX-95944047	SCR100_Os01g05500_06244	GTCTTCCCTGATATCCAATTTTGGAAACAATGTGC[A/G]GATCCAGTCCTTGCTCAAGATCCTTTTTCATCATT
723	AX-95941185	SCR100_Os01g05500_06392	ATGTTGTTTGTGTTGTTCAGGTATGCTGTTTTGCC[A/T]TCTCCTGGAATGTGCATATTATCCTTTTTTATTAC
724	AX-95918584	SCR100_Os01g05500_06435	GAATGTGCATATTATCCTTTTTTATTACTTCATTA[C/T]GTTTTATGGCATGCATTGTGTTGTAGGCATTGATA
725	AX-95944260	SCR100_Os01g05500_06854	TCACTGGATCCAATTCTCCAAGATGAATCTGTACA[C/T]ATGCTTGCGTTAAAATGGACACAACATTTCTGCGA
726	AX-95942875	SCR100_Os01g05500_06887	CATATGCTTGCGTTAAAATGGACACAACATTTCTG[C/T]GAGGATTACAAAACCCGTAAATATAGAGGCGTTCA
727	AX-95962106	SCR100_Os01g05500_07746	AATTCGATGAGCAATTGTAAGATCGAACACTAACT[A/G]CCTTGATGTAAAATACCATCATCAAATGAACTGAA
728	AX-95933726	SCR100_Os01g05500_08123	TTGGGGCATATGCTACCAAGGATGTGTGAGCCAAA[C/T]GACCCCTTGATGGCCTTGGGCAATGCTATGGGTAA
729	AX-95942184	SCR100_Os01g05500_08300	TACGCAGCCCTCACATATCTGGTAGTAGGCTCACC[C/T]GCCTTTATTAACGGCTCCATTTCAATCATCAGGAA
730	AX-95941659	SCR100_Os01g05500_08468	TGGATCTGATTGAGTGCAGTGTGCTGTGGGACAAT[A/C]TCCAAAGGTCTGTATCATCTATATTTTGTTAGTGT
731	AX-95918054	SCR100_Os01g05520_26195	GTACTGCATGCATATTACTATATCAAAATGTTTGC[C/T]TCGAGCCGAGCATGTTTGTTGCATAGTGCAATGCA
732	AX-95961966	SCR100_Os01g05520_26313	AGGGACGCGGCGTGGACGGCGTCCTCCATGCTGAC[G/T]GGCTCGCGGTGGCTGCGGCGCCTGCTGCTGGGGCG
733	AX-95962045	SCR100_Os01g05520_26427	CCGCGCAGGAGGTAGCCGTGGAGGTTGCGGCAGGC[A/G]TTGCGGGCCATCTCTTCGTCGCCTACACTTGTTGG
734	AX-95916061	SCR100_Os01g05520_26554	TCATAGAGCTCGTCATCGGAGGCGTCGAAGGCGAT[A/G]TTGCCCACGAAGCCTCCGGTTCTCCCCGCCTATCG
735	AX-95933456	SCR100_Os01g05530_29837	GGAATAAACTTGGGCGCGTGAATGAATTGGTCGTG[C/T]GCCGTTGGGTTCGACGTGCGCGAACGGGAGCGCCG
736	AX-95939851	SCR100_Os01g05530_30022	GTGCTCATCGTTTTGTCGATTCTTCTCTCTCTCGC[A/G]CGTGTTTGCTACATCCTCTGTTGCAGCTAACAAGT
737	AX-95943597	SCR100_Os01g05530_30038	CGATTCTTCTCTCTCTCGCACGTGTTTGCTACATC[C/G]TCTGTTGCAGCTAACAAGTGGTATAAGGGTGAGGC
738	AX-95933390	SCR100_Os01g05530_30128	CACTCCCCATAAGAGCTGAAGACCTATGCAACCGG[C/T]GGCTCTCCGTCTTGCCCCTACCTTGCCACGTGCGC
739	AX-95944975	SCR100_Os01g05530_30489	TGCAGTACTTCATTGCAGACTTTGTTGGCACATTT[C/T]TCTGAACTTTTCTGTACTTCATTGCAGGAAAATAA
740	AX-95941544	SCR100_Os01g05530_30885	ATTTTCATTCATTTAAGGTAATCTTTTTTTTTCCT[C/T]ATGTCAGTGGGCAGAAGGTGATCAGATGATGATTT
741	AX-95918602	SCR100_Os01g05530_31913	GATCAAGCTCTGGATGGTCTTCAAAGTCAGGTAAC[C/T]GTTAATTTCTTATGCATTAAATGAATGATTGTCCC
742	AX-95933449	SCR100_Os01g05530_32303	TTGCACTTAGTGAAGGAAAAGAAATGGTTGTGAGT[C/T]GAGTCACATGAGTGTAGTTGACGGGGGTAGTAGAG
743	AX-95918978	SCR100_Os01g05530_32390	TGGGCCTAGCCGTAAATATGGGCCTAATTTATGTG[C/T]GTATACAGATGCTGAACTTATTATCGAACGGTTGA
744	AX-95944593	SCR100_Os01g05530_32452	AACGGTTGATGTGGCTGCATCAGAAGGCTGCTTTA[C/T]GGCCATAATTTCCTACATAGGTTATACTTGTATAG
745	AX-95942590	SCR100_Os01g05530_32563	CCAATATGTGCCAGTCCACTGTATCTTATTTCTGT[G/T]CAATCGTGGCTTCTATCTCATTTGTTAGAGAGTTA
746	AX-95943928	SCR100_Os01g05530_33548	TTAAAAGTTGTTTTGTTGGGGAAATGATACCGGCT[G/T]ATCTGCAAGGTGATCTACATGATTTAAAGGAAAAT
747	AX-95943197	SCR100_Os01g05530_34115	CATTCAAAAAAGTTTGGAACCATACATGAAGTCAA[A/G]AAAGTAAGTTTTGTCTTTACACTTCCGTTTCTGGT
748	AX-95934263	SCR100_Os01g05660_96819	TATCACTTAAATGGAGGACTCTTGGCTTCAACGAC[A/G]AATCTGCAAAAGGAAAAGGAAAAAAAAACTCAATT
749	AX-95919299	SCR100_Os01g05660_97419	CTGTTGACAAATTAGTATGGTCATCGTCACAAGTT[A/G]TTCCATGTTCTTCTGGGACATCAATTTCTTCTGAT
750	AX-95917781	SCR100_Os01g05660_98957	AAAATGTAAAAAAAAGAAGTGTTTGAATGCTTGCT[G/T]GAACAGGATGAAGCAACTTGTATGTACCTCAGTGT
751	AX-95918604	SCR100_Os01g05660_99048	CTAGTGTCTTCATCTTTCAGTGGAACATATGAACC[A/T]CGGCGTCTACTTCCTACAATTATTTTTTCATCTAA
752	AX-95917528	SCR100_Os01g05660_99672	ACTCTGTTGCACCATAGTATTCAAGGTCCTATAGC[A/T]ACTAGCAGGTAACAAAAAAATGAAGCAGTAAACTT
753	AX-95918948	SCR100_Os01g05660_00210	CATAATCAATGAACAAAGCTAATAGAAAACAAGTT[A/G]AGAAGGCCCTTTGCTGCCTTTCAGACAAAGAAACA
754	AX-95918790	SCR100_Os01g05660_00261	GCCTTTCAGACAAAGAAACAGAAATGATGCTGACA[C/T]AAGCACCTCTTTCTGAAAACATGCAGACAAACACC
755	AX-95916681	SCR100_Os01g05660_00476	AAAAACACTGATTCCCACGGACAACGTATTTAAAC[C/T]GTGTGGAAATGTTTCCACACTGCGCAAAATAAAGA
756	AX-95916586	SCR100_Os01g05660_00740	TCTTTTTGGAAACAAACTTTACGGATTAATCCGAC[C/G]AAAAGGAATAAATCCAAGGCCGGATGAATCCGGAG
757	AX-95934308	CSCWR_Os01g05670_04353	TATATACTTTGTAATCAAATCGACGACTTCTGGTA[A/T]GGTTTTTCAGAGGACAACAGGCAACAATGTCAAGC
758	AX-95917243	CSCWR_Os01g05670_04706	AGACCAAAGATTCAATCCCATGTGGCCATCGTGCT[A/G]ACACCAACTCCTTACAGGAATGGTGGAAGAATCAC
759	AX-95941363	CSCWR_Os01g05670_04933	AGTGCCCAGTTGGTCATGATACTCGCTGCCACAAC[A/G]AGGAAGATGTAACCTGCCACAGTCTGTGTGGCAAT
760	AX-95942812	CSCWR_Os01g05670_05101	CTCGGACTTCTGAGGTTCCTCAGCAGGATATGGCA[A/G]TAAAAGTTTGCAATTTGGCAGAGAATCCCAAATCC
761	AX-95941894	CSCWR_Os01g05670_05278	ACATTTGATACAGGAGAAGTCGCGTGGCTGAAGCG[A/G]TGAACAAAGAACGTCTCCATGATCCTCTTGAAGTA
762	AX-95941872	SCR100_Os01g05840_98756	TCGCGAGTCTTTGCGATGAGAGGAGCCCATGTCAT[C/T]ATCGCAGCAAGGAACACAGAGGCTGCATCTGTAGT
763	AX-95944486	SCR100_Os01g05840_99287	ATATGAAAGCAACCGCGAAGTCCACAGGTATTGAA[A/G]GTCGTATTGTGAACTTGTCATCGGTTGCTCACCTC
764	AX-95918916	SCR100_Os01g05840_00088	AATTCAAATTCATCTGAAACAACACACTTAACAAA[C/T]GTTTCTTTTTTCAGGGAGCAGCTACCACTTGCTAT
765	AX-95943821	SCR100_Os01g05850_00599	AGCTTGTATGCATGATTTTAGTTGCATAACAGGCT[G/T]CATTTTGAGGCACCATATCAGGTGTTAAGAGTATA
766	AX-95919117	SCR100_Os01g05850_00659	TTAAGAGTATACAATGAAACTACCGAAGCACATGC[A/C]GCTTGAAATAATGGAATTCAAGTCAATCTTGCCAC
767	AX-95961937	SCR100_Os01g05850_01407	AGCACGTCGAGGGTGACCCTGCCGAACAGCGCGGC[G/T]GGCACGCAGGCGGCGTCCCACGGCGGCCCGTCGAG
768	AX-95940573	SCR100_Os01g05850_01530	GCGCCCGGCGTGACAGCCCAGACGAAGGCGAGCTC[C/T]GGCGCGAACGCGGCCACGGACACCGCGGCGGTGGC
769	AX-95934097	SCR200_Os01g05860_02715	CGGGGTACTAATTTAAACTTTGTTCATGCGTAGTT[A/C]TTAGGAGGCGCTCGGCTTCCTTGGTTCCTGCACGC
770	AX-95943128	SCR200_Os01g05860_02773	TTCCTGCACGCCAACTGTTCGTCAGAATGCCTCAG[A/T]GGAGCTTCCAGCTGGAACATCATTCTTAATGGTTG
771	AX-95942186	SCR200_Os01g05860_03458	CTTAATGGTTGGTGTGTCAAGGGAAGCTTGGCAGA[C/T]GCTAAAAGGCCTGATGTGGCAATTTGTAATTGTAT
772	AX-95941678	SCR200_Os01g05860_03656	TGTAATTGTATCATCGATCAATTGTGCTTCAAGAA[A/T]AGGATTCCAGCAAACTCATCTTGCCGCTGCACTGC
773	AX-95916768	SCR100_Os01g06000_59368	CATCCGGCAACTTTTCATTGACAGACAATACAGCA[C/G]AACGAGTGCAAATCAATGGGCAATAAAACTAAATA
774	AX-95919442	SCR100_Os01g06000_60227	ACCTGCAATCAGAAACGCAACAATATTAGTTACAG[C/T]GGCGTTTCTGTCAAGTTATGATGACCATTGTTTTA
775	AX-95944346	SCR100_Os01g06000_60891	TTTTTATATTTTCAGACAAGGCTATGTAAAATTGC[A/G]AAGTTGGAAATAATTGTTGTCTTAGCAATGTTGAA
776	AX-95933915	SCR100_Os01g06000_61423	GAGCCTGAAATGCACTGCCCTAGACATCAGGTGGT[A/C]AGCAGCAATGCCTGCCCCTTGCTGACCATCAGAGA
777	AX-95916774	SCR100_Os01g06000_61700	TACAGAGCTCATGTATTATTGTAGAATAGCTGATG[C/T]AATCTGGAGAGAAACCACTTTCAGTGATCTTGCTC
778	AX-95944138	SCR100_Os01g06000_61732	ATGCAATCTGGAGAGAAACCACTTTCAGTGATCTT[G/T]CTCATAAGGTCAATTGCCTCTTGGATCTTTCCAGC
779	AX-95919353	SCR100_Os01g06000_62034	TGTATGTGTTACAGTGTTTGGAGAGTAGCCATCAA[C/T]AACCATCTGATCCCAGCAGTTTAAAGCTTGGATCA
780	AX-95934215	SCR100_Os01g06000_62886	AACTGTCACTTTGATACCCTTATCCCTCATCTTAT[C/T]GAACAAACAAAGTGCATCTTCTATCATCCCTCTCT
781	AX-95943202	SCR100_Os01g06000_63433	CTTTCCATCCTTACCACCAACCCTCTCGCACCATC[C/T]AGATTCCTGGACTCGCAATAAGCTCGAATGCCTGC
782	AX-95941652	SCR100_Os01g06000_63454	CCTCTCGCACCATCCAGATTCCTGGACTCGCAATA[A/G]GCTCGAATGCCTGCCGTGTAAACATACTCATCCAG
783	AX-95940742	SCR100_Os01g06000_63759	GGAAGCGTGGGAGAGAGACGAGAATGAGGAGGAAG[A/C]AGACGGAGCGGAGGACGCGAGGGAGAGGAGGAGGG
784	AX-95934318	SCR100_Os01g06020_79202	TAACAAGGTTTGAGTTATATAGGAACATCCATTGT[C/T]TACACCGGGCACCCAACCTGTCACAGCACATTCAC
785	AX-95916179	SCR200_Os01g06080_98908	CGCTGCACTGCGGCAACTGACAAGGCAAGCCACTC[A/G]CCGTGGAGAGTGCAGTCCGCCTCGCGCCGAGGAAG
786	AX-95941044	SCR200_Os01g06080_99640	CGCCGAGGAAGACATCGGTGAGCACTGTCATAGAC[C/T]GCAACGACGGATTGCAGGGTTAGAACCCTTGCTAT
787	AX-95940955	SCR200_Os01g06080_99735	ACCCTTGCTATTGATTGGGCCACGTGGCATCACGC[A/T]TAGCTCACGCAACGTTGGCTACTTGTTTGCTCTGT
788	AX-95933783	SCR200_Os01g06120_17233	GTTTGCTCTGTAATCTGATCATCTTGGCCTCAAAC[A/C]AGCATAGGAACCGGTAAAGGGCGCCGCCGCCGTTG
789	AX-95916133	SCR200_Os01g06120_17841	CGCCGCCGTTGTCGGCGTCCGCCGGCGAGCCCAAC[A/C]GGAGGGCGGCTGCCGTAGAGGTTGCCGACGGAGCC
790	AX-95962059	SCR200_Os01g06120_17972	CCGACGGAGCCGACCATGTCGCCGGCAGTGAGCAG[A/C]TTGGTGACCAACGGACAACTCAATACCTAATCCAA
791	AX-95916654	SCR100_Os01g06260_66146	CTAGATTGGCTGGCCAGCATTAATGTTATTGTTGT[C/G]GAAGCGACAATAGCTTCACGTCGAAGGACGTGATT
792	AX-95916347	SCR100_Os01g06260_66420	TAAATGGGCCTTTGGGTAGGCCCATAGGTGCCGAA[C/T]GGCCTTCTTGGGCCATACGGCCTCCTAGTCCTGCT
793	AX-95916205	SCR100_Os01g06260_66467	GCCATACGGCCTCCTAGTCCTGCTGGCGGAGATAT[C/T]TGGCCCACGGGCGAACTCTTCCGGCTTCACCTCTG
794	AX-95941052	SCR100_Os01g06260_66491	GGCGGAGATATCTGGCCCACGGGCGAACTCTTCCG[C/G]CTTCACCTCTGACGCAAGCTCGGCAACATATCCCG
795	AX-95933700	SCR100_Os01g06260_66628	TTCACAACGGGCGAATCCTTTGATCGTCAAACGTC[G/T]CTTCGTATGCGTGGTGATTTCGGCACCTTCGATCG
796	AX-95944126	SCR100_Os01g06260_66690	CTTCGATCGAAGGCCTTCGTAACATGCCTCCAACC[A/G]TTATTATGCATGATTTGCTTTTCGTTAATTGAGCT
797	AX-95944450	CSCWR_Os01g06280_79542	CCGTGAGCTCCTCGTTTGGATATATACGTTCTTTG[A/G]TTTAGTTTCTATTGACTGTCTTCTACCTTTCTTCT
798	AX-95941350	CSCWR_Os01g06280_79742	TGGTAATTTTTTATGGAGTTTTTTTGGCTACTTTT[G/T]ATGGAGCATAGCTAAATTTCTGCCTAAACCTGTGA
799	AX-95916250	CSCWR_Os01g06280_80571	GCGACGGCGGCGGCGGTGTGCGAGGAGTTCCTGCT[C/G]GACGTGGCGCGCGACACGCTCGTCGTCACGTTCGT
800	AX-95916079	CSCWR_Os01g06280_80592	GAGGAGTTCCTGCTGGACGTGGCGCGCGACACGCT[C/G]GTCGTCACGTTCGTGCCGCTCGCCGGCAGGCTCGC
801	AX-95933652	CSCWR_Os01g06280_80991	ATCATGACGAACTCGACGGACGACGGCATGAAACA[A/G]ATGGCGTGGCAGTTCGACGTCGGCAGGTCGGCGAG
802	AX-95941046	CSCWR_Os01g06280_81332	GACCGCCGGCAACGTCGCCGTCGTCGAGCCAACGA[C/T]GCCGCCGGGAACGAAGAAGAAGAACAATTTGGCCG
803	AX-95915949	CSCWR_Os01g06280_81639	GGCGCCACTCCCGGCATGGCCGCGGCGGCCTCGTC[G/T]TCCCCGAGCTACCGCTTCCCGTTCGCCGCGCTGCA
804	AX-95961935	CSCWR_Os01g06280_81828	TCGCGGCAGGGCGCGCGGGAGTTCCGCACGGAGAT[A/C]GAGATGCTCTCCGGCCTGCGCCACCGTCACCTCGT
805	AX-95940813	CSCWR_Os01g06280_82071	CTCTACCTGCACACGGCCACCGCCAAGCCGGTGAT[C/T]CACCGCGACGTCAAGTCGTCGAACATCTTGCTCGA
806	AX-95940574	CSCWR_Os01g06280_82479	GGCGAGACGGTGGCCAGGTGCCTCGCCGACCGCGG[C/T]GCCGACCGGCCGGCGATGGAGGACGTCGTGTGGAG
807	AX-95918414	CSCWR_Os01g06280_82785	AGATGATACTGATCAGTCATCTTCAAACATTCCAG[A/G]TCATGAATTAGTCATCTTCAGACTGGTCAGTTCAT
808	AX-95940546	SCR200_Os01g06370_23142	CCCTGCACGCGCTCCATGCGGGCCATGCGGCTCGC[C/T]GCCTCCACCACACGCTCCCGGAACCGCGCCCTCCA
809	AX-95962190	SCR100_Os01g06410_31246	CGGCAGCGATCCAGGGCGTCGCACGCCTCCTCGGC[G/T]CGGGCTTTGGCTAGGCGAAGGTAGAACAGAGCGCG
810	AX-95940682	SCR100_Os01g06420_31916	CAACCCGCGGAAGAGAGAGCGGGAGAGGTCGCTGG[A/G]AGAGGAGGAGCGGTGGATGAAGCTGGCGAGGACGG
811	AX-95915962	SCR100_Os01g06420_32139	GGCAGGATCGCGCGGCTCATCGCGACGCACGCGGA[C/G]GCCGGCCACTTGTTCGTCCACTGCGCCGCGCACAT
812	AX-95940670	SCR100_Os01g06420_32245	CGTGGCAGGCGTGGGAAGGCCACCGCGCCGACGCC[A/G]TCCTCCACGCCAGGGACGCGCGGTGGTGGCTGTGC
813	AX-95915979	SCR100_Os01g06440_35001	ACGGGCCGCTCAACGCCGCCCACCGCGAGATCACG[A/C]GCCTCATCACGCTCCACGGCGTGGCCGCCCACTTG
814	AX-95961995	SCR100_Os01g06440_35317	CGAGGCGCGGGACGCGGTGATCCTGATGCGCGACG[A/C]CGCTGTGCGCGAGTTCTTCGAGACCTGGATGATCC
815	AX-95942092	SCR100_Os01g06440_35484	ACAATTTTAGGGAGGAATTCGTCCTAGCTTCTCTG[A/T]AAACATGATCATTTGATTCACTGATCAGTGGAAGT
816	AX-95941634	SCR100_Os01g06440_35764	ATCACTTGAACATTTCGGCGACTCGGCCTGACCAG[C/T]TAATTGGACTGGAGATGGCGGCAACGACAAATGTT
817	AX-95915944	SCR100_Os01g06450_36506	TGGCACCAGAGTCATGTTCCGGCATCTCACCTACG[C/T]CGCCGAGAACTTCACCGGCCCCGCCGGCGACGAGG
818	AX-95916735	SCR100_Os01g06450_37516	AGGAATCCCATGACATGACACTAGACAATGTTGTG[C/G]CAAAAACTGAAGAACATGAGACTTTAGAGAAGGAA
819	AX-95942068	SCR200_Os01g06454_38878	ACCTAATCCAACATGCTAGTACTGATTACACCAGA[A/C]ATTGAAAAAGAAATTGAAAAATAAGAAACTTTCCA
820	AX-95917061	SCR200_Os01g06454_38926	GAAACTTTCCATACCTCAAGAGTTAACAAGTCTGA[C/T]TCCAGCAGTTTTCTGGTGGAAGGGCAGAGTATCCT
821	AX-95918223	SCR200_Os01g06454_39682	CAGAGTATCCTTTGCCTTATTTATAACCTGTTCAT[C/T]TGTAGAAGATTGGATGCTATATCTACTGGCAAGAG
822	AX-95944359	SCR200_Os01g06454_40067	ACTGGCAAGAGCAGCGGCTGCCACCGCAAGTCCTG[C/T]TATAAGTGGGTTATCTGTTCCACTTGTTAGAATCA
823	AX-95918379	SCR200_Os01g06454_40509	TGTTAGAATCAAATAAAGCAGGTAGCGAGACACAA[C/G]TGTTTGGCAGGCAGCACAGATGGGACAATTACTTA
824	AX-95915920	CSCWR_Os01g06460_41585	CCGGAGGCAGCCAAGTGCTGCGCCGATGGAGTCCC[C/T]GTCGTTATGGGCGAGCCGCTCGGGGCACCCGCACC
825	AX-95944179	CSCWR_Os01g06470_48287	AGCATACACCCTAGGAAATCTGTGTGTTGTCCCTA[A/T]TGGAAATTGCGAACTCCCAAAGATAATCGTGGAAC
826	AX-95941142	CSCWR_Os01g06470_48408	ATCGTGGAACATCTAGTCGCTATCGTAGATGGTGG[G/T]GCCCTTCCAGGATTTATACACTTGGTCAGGTCTGC
827	AX-95943448	CSCWR_Os01g06470_48747	ACGAGAACGAGCAGATGAGGAACATGGCCAATGGT[A/G]TGGTCGACGAATACTTCGGTGAGGATTATGGCCTC
828	AX-95941943	CSCWR_Os01g06470_48830	AACTAATTACCATTCGTACATCAGGTTAAATTGTA[A/G]TGGCAGCAGCTGTTCATGTGTTCGTACTGTAAAAA
829	AX-95916326	CSCWR_Os01g06470_49218	CGCATTTCGTCGAGCACGTCTCTGGCCGGCGGCGA[C/G]ATCCTGGCCTCCCACTCCCGGAGGTCCGCCTCCAC
830	AX-95933499	SCR200_Os01g06490_52360	AACTTTGTGTGATCTCTTTTCCTCAAATGAACTGT[G/T]TGATCTCTGTAGCACTGGCCGCCGCCGCCGCCGCC
831	AX-95942206	SCR100_Os01g06500_55593	CCCTGCTGGGTTTTCACCTCCCCGACCTTGAGCTC[C/T]AGCCATTTCATCCTGATCTTCTCCTCAAGATTCTC
832	AX-95962103	SCR100_Os01g06500_56246	GATCTTCCAGTGAAGATGCAGTAAAATCCTTCTCG[C/G]CAACAATCTCTTGGAACATGTGAAGAGCTGGTGCT
833	AX-95917004	SCR100_Os01g06500_56487	TCAGACGACTGTGATATATGTTGAGGAAGAAGAGC[A/T]CAAGACCAGAACAGCTGAGCCAGTTTTTTTCTGAG
834	AX-95942205	SCR200_Os01g06510_57798	CCGCCGCCGCCGCCGACGACGACGATTCAGTGAAC[A/G]TGCCGTGCCATTCCAGTAACAAGAACCGACGGCCA
835	AX-95941387	SCR200_Os01g06510_58249	ACCGACGGCCATGGCCGACGAGGCTGTAATAATCT[A/G]TTCATTCATGCGGTAGTTCGACTGCAGGCGAGTGT
836	AX-95943929	SCR200_Os01g06510_60137	CAGGCGAGTGTTATTTTTTTTATCCTTGACGTTTA[G/T]AGTTTATTGGTTATATATTTTTAATGAAACGAAGT
837	AX-95933771	SCR200_Os01g06510_60419	TGAAACGAAGTTTTTATTTATTTGGAAAGTACAAA[C/G]TTCTCTTAAGGCTCTCGCCGCCGACGATTCCTTCC
838	AX-95941702	CSCWR_Os01g06550_84340	ACTCAATGGAATCTGTAACACATGGCAAGCCTTCG[A/T]ACAATAATGATTGCCACAGTTGAGAGGGTTACCAC
839	AX-95934260	CSCWR_Os01g06550_84457	CAGGGAGAAAGAATTTGTATGCACTCAGGCACTCA[A/G]CAATCACGGAGCACACATATGAGTGTGGATGTGTG
840	AX-95918081	CSCWR_Os01g06550_84532	AGGGTGAAACTTACTGCACGTTCTTGGCCAAGATG[A/T]TGTCCAAAGCATGGCACCAAAACAACTTCTTGGCA
841	AX-95941662	CSCWR_Os01g06550_84686	GAGGAGCAATGGGGCCATGACACCTGGCAGAGTGC[A/G]AGCGGATGGTTACATATCAGAAGGATATACTCCTG
842	AX-95944555	CSCWR_Os01g06550_85469	TTAGCAGTTTGGATAAACAAGAATATTTATGATTC[A/G]GGACATTGAATTAGTCTTGAAATTTGGAATAAAAG
843	AX-95918957	CSCWR_Os01g06550_85557	TCTGAGAGCAAAACAGCATTCTTAAATTTGTGGAA[C/T]CTATCATGGCAATGTGGTACATCCATTGCAAAAAT
844	AX-95941959	CSCWR_Os01g06550_86023	ATTCTAATAAGAGAGAAGTACTCAAAAGCTGCAGC[A/C]CTCCACATTCAATACCAGCGCTAGGATGGTGCACA
845	AX-95942721	CSCWR_Os01g06550_86331	CCAAGGAATTGATTTGTTTAATTTATCTGCTTGAA[A/G]GGTTTAAACATATTCCTTGTTTCCTTCCTTTTAAG
846	AX-95941716	CSCWR_Os01g06550_86541	CCCAAGCACCTTCTCGCAAGTTGATCCACATGTGG[C/T]AGCCTCTGCATCACAGTCCAAACTTGGATAATCTT
847	AX-95940809	CSCWR_Os01g06550_86812	GGCGGGCAAGGCCCATCATGGCAATCCACAGGACA[A/C]CGGTGGATTCCACAGCCGAGGCGTTTATTGCATTT
848	AX-95916394	CSCWR_Os01g06550_87190	GGAGAAGGCGCGGCAGAGGATGACTGATGTGCCCA[C/T]GACTGGATGCAGTGGAGGTGGAGGAGGGCGAAGCA
849	AX-95961985	CSCWR_Os01g06550_87574	GCGGCGACGGGAACCGGCTTGCGAGAAGAGGACGC[A/G]GAGCCAGAGGCCGCGGCGGCGTAGGAGAATGGCAT
850	AX-95939607	CSCWR_Os01g06550_87639	TGGCATGGCCGGCGGTGAGGTGGTCGCCGGAGATG[A/G]CGGTGGCGCGCACGAGATTTGTGAGGAGTGTGGCC
851	AX-95942270	CSCWR_Os01g06550_87651	CGGTGAGGTGGTCGCCGGAGATGACGGTGGCGCGC[A/G]CGAGATTTGTGAGGAGTGTGGCCTTTTGCTGTCAG
852	AX-95941403	CSCWR_Os01g06550_87657	GGTGGTCGCCGGAGATGACGGTGGCGCGCACGAGA[A/T]TTGTGAGGAGTGTGGCCTTTTGCTGTCAGACTGTC
853	AX-95943001	CSCWR_Os01g06550_87688	GAGATTTGTGAGGAGTGTGGCCTTTTGCTGTCAGA[C/T]TGTCAGATCCAAGATATTTCGTGATTTTTATAACT
854	AX-95915821	SCR100_Os01g06560_88042	AGAAAATACATGTAAATTTGCCCTTCTTCGTGTAA[C/G]AGATTCTTGGCTAAGTGCAAGTCGATGAGAATCTA
855	AX-95962588	SCR100_Os01g06560_88066	TCTTCGTGTAACAGATTCTTGGCTAAGTGCAAGTC[G/T]ATGAGAATCTAAAATGCAGGTGAGAAATAAACTTG
856	AX-95917980	SCR100_Os01g06560_88252	TATCCTTCCCTTCCCGAATTGATTAGAAATATCAC[A/G]CAGGTTAGCTCACTGTCTATATAGAAACAGCTGCT
857	AX-95943109	SCR100_Os01g06560_88283	TCACGCAGGTTAGCTCACTGTCTATATAGAAACAG[C/T]TGCTCCAAAGTACGGTAGTAAAATTCCATCACATG
858	AX-95915912	SCR100_Os01g06560_88468	GGTCAAAGCTTATCGCGACGACTTGAGTTGACCAG[A/T]GCTAGACGACGAGCCTACGCATCGGAGACCACGCC
859	AX-95916411	SCR100_Os01g06560_88946	CGCGGCGGCGTTCTCGATCTCCCGTTCCTTGCTGA[C/T]GGTTATCCGCTGAAGCTGGTCGGCGGCCTGGAGCT
860	AX-95964580	SCR100_Os01g06560_88959	TCGATCTCCCGTTCCTTGCTGACGGTTATCCGCTG[A/C]AGCTGGTCGGCGGCCTGGAGCTGCTCGGCGGAGAG
861	AX-95916011	SCR100_Os01g06560_89172	GTGGTGGAGGTCCACGACGGGGAGAACATGCGGAG[C/G]ACGTCGGTGGAGGCGGCGGCGGACTTGGTCCGGTA
862	AX-95962098	SCR100_Os01g06560_89439	TGAGGTGGGTGCGGCGACGGCGGCGGCATGGTGGT[C/T]GGCGATCTCTGCGTGGAAGTTGGCTACGGGAGGAG
863	AX-95940180	CSCWR_Os01g06580_94345	TAAGAGAGAAAAAAAACAACAGAAAAAATTATGGA[A/T]GGCGCGTACAATACAGAGATCTCGCTCAAACTTGT
864	AX-95916412	CSCWR_Os01g06580_95010	GCGCCGGTGGACCGCATCAGCCTGATGAGCGTGTT[A/G]AACTGCCCGGCCTTGGCGAGCACCCCCGTGATGTT
865	AX-95916914	CSCWR_Os01g06590_96383	AGCCTGCTACCGATGCTAACATTCGATCCAACACT[A/C]TCTGTCAAACCAGCCGTGTGTCCCATGTATATCAG
866	AX-95917357	CSCWR_Os01g06590_96969	AGAGCCCAAGACCCAATAAAACCTAAACTTTTTCA[C/T]GAGACAGCCACCTCTTAACCATCTATGACTTGGTA
867	AX-95933651	CSCWR_Os01g06590_97006	AGACAGCCACCTCTTAACCATCTATGACTTGGTAG[C/T]GGCCCTTTCTGAACCTCCCGCTTACGCATTCAAGC
868	AX-95942447	CSCWR_Os01g06590_98424	CATTTAAATACATGTGCTGTGAGAGCAAACAACGA[G/T]AAACTTAAAAAATCCAACTTGCTATATAAATACTA
869	AX-95919274	CSCWR_Os01g06590_98619	GGTTCTGTTCCACCATTTACTATATGAACCAAATA[A/C]TTCATAAGATGTAAATTGTTGAAGCAACACAGTGA
870	AX-95919547	CSCWR_Os01g06590_98655	TTCATAAGATGTAAATTGTTGAAGCAACACAGTGA[C/T]GTCTCTTCATATCTTGTCATAAGAAATAAAACACT
871	AX-95916645	CSCWR_Os01g06590_98834	CATTCCTTTTCATTGATGTACTTTGGGAAACATTC[A/G]AAGTAGAATGGACTGGTCTAGGTTCCAATGAAATA
872	AX-95943143	CSCWR_Os01g06590_99137	CTGCAGCAGTTCTGTTGTCGATTTGGGAACTCCCT[C/T]GAGCAAATTCTCCCTCAGATCTATGTGGATAAGTT
873	AX-95918543	CSCWR_Os01g06590_99638	TGGTAATCACAAACCGAACATCGTTAATTAAGTGT[A/C]GCACAACATTGAAGATTGTAATGAAATGATGCATT
874	AX-95917510	CSCWR_Os01g06590_99686	AGATTGTAATGAAATGATGCATTAGCTCGTGGAAC[A/G]TGCTGCGCTGCTGATTGTTACAATTCAAATACCAC
875	AX-95933561	CSCWR_Os01g06590_99729	CTGCTGATTGTTACAATTCAAATACCACAACATTT[A/T]GTCAATTATTCACTGGCGTAAGGAGCATGAAGCAA
876	AX-95918210	CSCWR_Os01g06590_99945	TGACATGTATATTTGATAAAATCCAGATGGTGTGG[A/C]AACTAAATATGCCATTATGCACCCTGTTCACTAAT
877	AX-95943386	CSCWR_Os01g06590_00604	CAGAATTTCATGAATGCAGGTGCAAATCTCATCTT[C/T]TAACTGGATGAAGATATGTTCATGAAATAGATGCC
878	AX-95918782	SCR100_Os01g06910_74168	GATTTCTCAGAAAGATTGACAATGACCTAATAGAA[C/G]ACAACATTTTCAGTATTAGAGATAAACTATTTTCT
879	AX-95940877	CSCWR_Os01g07070_19745	TGTGCGTGCTTGCTTCTGGATCTGCTCCTGACTGG[C/T]TTGTGGTTTTTTTTGTAGGTGGCGGCGGAGGCGGC
880	AX-95934032	CSCWR_Os01g07070_20090	TGACGTTGTCTCGTTTGATTCGACTGTGACTGATG[A/T]AATCGTGGTTGTCCCGATTGTCTTGTAAATTATGC
881	AX-95917769	CSCWR_Os01g07070_20117	GACTGATGAAATCGTGGTTGTCCCGATTGTCTTGT[A/G]AATTATGCTACTTGGCCATGAAATCTAGGGTTTTT
882	AX-95943313	CSCWR_Os01g07070_20232	TAGGATTTTGCATGGGGCATGTGTGAAGTGTCCTA[C/T]TAAATTTTTGTTTCATCGTAGTATTGTGAGCATCA
883	AX-95941452	CSCWR_Os01g07070_21055	GGAGACGAAAGTGGTTATGACGCTGGTAGCTATGG[A/G]CAAGTTCCTCCTCAAGGTCCTCCTTCCTATGGTGG
884	AX-95941455	CSCWR_Os01g07070_21415	GGCGGTGGCGGCGGATACACTGGCAGTGCTGCTCC[A/G]GAGCCAGCTGCAAAGGTTAAGCAGTGTGATGCAAA
885	AX-95941798	CSCWR_Os01g07070_21427	GGATACACTGGCAGTGCTGCTCCAGAGCCAGCTGC[A/G]AAGGTTAAGCAGTGTGATGCAAACTGTGATGAGAC
886	AX-95944610	CSCWR_Os01g07070_21595	GACCTCCTCTTGAGCTCCCACATATTTAGTGTTTA[A/T]GAACTGTGCATTTCACGATTCGCTCACTGAAATAT
887	AX-95943443	CSCWR_Os01g07070_21695	TCATGTTTTTCATTTTATGTGTTTCGCCATAATAT[A/C]TTTTTCCAGTGTTACTGATATTACTTGTTGGAATT
888	AX-95942799	CSCWR_Os01g07070_21844	CTTTCACTACTGCTAGCACATTGCAAGTCATAGTT[C/T]TGCACAAAATCTGCTCCATCTGTTGTATACAGCGC
889	AX-95919424	CSCWR_Os01g07070_21948	CCTTGCTAGTGGAGAAGTACACCCTTGTGTTTCAA[C/T]GTGCATAATTAAATTTGGATATTTGTTTTGATGTA
890	AX-95944892	CSCWR_Os01g07070_22527	AAATACAGTGTTCTGCAATTTTTAATGCATGTTTT[C/G]TATTGATATTCCAGATTATGAAATGAGAGGCTATA
891	AX-95918623	CSCWR_Os01g07070_22573	CCAGATTATGAAATGAGAGGCTATAAAATTAGTGT[G/T]GCGATGGCTGAGAAATCAGCTCCTAGAGCTCCTGC
892	AX-95918368	CSCWR_Os01g07070_22819	CCCTTAAGAAACTGTGATATTAGGAGTATATGACA[C/T]GTACCATCTGTTTATGTTATTTTGGTGTAGCTTTT
893	AX-95919248	CSCWR_Os01g07070_23384	CTGTGTAAGGGACAATGTGTTGGTTGAAATCTTTA[A/G]CATACCTCGATTTAACACAATATTTGTGAACACTA
894	AX-95943901	CSCWR_Os01g07070_23718	GGCCATGGGCCTAACAGGCATCAAGGTGGTGGTTC[A/G]CGTTCAAGGCCATACTGAAAGCAACTAATATAGTT
895	AX-95942033	CSCWR_Os01g07070_24016	ATGTTATTTCAGGTGAGTGCCGATCTGTTATGATT[C/T]TGCAATGCTTTGCTATCCCGTGATTGCTTACCTTT
896	AX-95942842	CSCWR_Os01g07070_24344	AGATACTATTTCCAGACGAAAACATCTGCGCATTT[G/T]TTGGCTTATTCATGTGGTTTGTGACTCAAATGTAG
897	AX-95916430	CSCWR_Os01g07070_24542	TTGAGGTTACGCTTGCAGGCTTGCTGCTGTACAAT[G/T]TGTGCAGCCAACACCGTCTGCTGCACATCGATGCT
898	AX-95933957	CSCWR_Os01g07070_24593	GTCTGCTGCACATCGATGCTGCCTGCTCTTCTATC[A/G]CTGCAGCGTATTGTGAAACCTCGAAGCCATCCTTG
899	AX-95916493	CSCWR_Os01g07070_24615	CTGCTCTTCTATCACTGCAGCGTATTGTGAAACCT[C/T]GAAGCCATCCTTGTATCTGCCCTCCGGATCCAGTT
900	AX-95942468	CSCWR_Os01g07070_24665	ATCTGCCCTCCGGATCCAGTTCCTTGTGCTGATTG[A/G]CAAATTGACCTGTTGGCTGGATACCTCCAGTTCAT
901	AX-95944021	CSCWR_Os01g07070_24831	GTCAGGCTTCTTTCCGTTGATTGCTTTTTCCGACT[C/G]TTTCATTTCTTTCTGAAGTTTCTCCTCGCTGTTCC
902	AX-95943468	CSCWR_Os01g07070_25002	CATTTACGTGCCGTATGTATCTTGCAATAGTTTGG[C/T]TGTATGACATTTGCTGAATACTTAAATTTTTCACT
903	AX-95917038	CSCWR_Os01g07080_25467	ATCACAAAATCGAACATACAATAGCCAGGGCAAAA[C/T]TTGCAACCTACACTGGTTAAAGAAAAAAAAAAGCA
904	AX-95944089	CSCWR_Os01g07080_25528	AAAAAAAGCAAAATTGCTAAGAACAAGATATACTT[C/T]TCATCTTCTCCTAGTCTTCTGTTTGCTCCTCCCTT
905	AX-95917008	CSCWR_Os01g07080_25768	CCGCTTCAGCTTCTTCAGGAGCCGGTACTCATTCG[C/T]GAGCTCATCCATGTCCTCCTTGGTTTGGACTGCTT
906	AX-95917525	CSCWR_Os01g07080_25817	TCCTCCTTGGTTTGGACTGCTTGACGCTGTTTACC[G/T]GTCTTCTTCCGCTTTGGCTTTTCAGGCTTCTCCGG
907	AX-95918728	CSCWR_Os01g07080_25988	TTAACCATGATGGAGTGTTGATCCCTTTCTCATAG[G/T]TGCATTTGAAGCAAAAAATACGGATAGCTCTCAAG
908	AX-95918718	CSCWR_Os01g07080_26041	ATACGGATAGCTCTCAAGTGAAAAATTGCTGAATA[A/G]TTGTTCGATTAGTTTAGACATAGCTCTTTAGCCCT
909	AX-95917088	CSCWR_Os01g07080_26258	TAGGTTTGCAGGCTTACTTGTACTTGATTTTTGTA[A/G]CATCGACATCTTTAACAGGAGTAAACCCTTCCAAT
910	AX-95941979	CSCWR_Os01g07080_26482	CCTTTCTCCATGACATTTCGGTCTTCCAATGCAGC[A/T]CTTCTGATCTGTGACAGACAAGTGGGTAATTGGTT
911	AX-95917895	CSCWR_Os01g07080_27131	GCAAACTAGAATACCACTTGAGAGAGCTGAAAATG[A/C]TGCCAAAGCTTTCTCACGAGGGCCCTACATACCAG
912	AX-95918147	CSCWR_Os01g07080_27171	AAAGCTTTCTCACGAGGGCCCTACATACCAGGAAA[A/G]TAGCGCGGTAGCAATCAGTATGAAGGAAAGCTTTT
913	AX-95919369	CSCWR_Os01g07080_27622	GTACATAAGGCAATCAACAGGCATAGTCACTAGTA[A/G]AACAAAATAAGTATATGTTACAACCAGCCCATGTA
914	AX-95934443	CSCWR_Os01g07080_27680	ACCAGCCCATGTAATCATTGGCAGCCACGAATAAC[C/T]ATCCAAATGCTTGTACAAAAGTTCCTCACCATACC
915	AX-95918272	CSCWR_Os01g07080_27695	CATTGGCAGCCACGAATAACTATCCAAATGCTTGT[A/T]CAAAAGTTCCTCACCATACCTCCAATCGAAGACCC
916	AX-95962164	CSCWR_Os01g07080_27708	GAATAACTATCCAAATGCTTGTACAAAAGTTCCTC[A/G]CCATACCTCCAATCGAAGACCCAACGGTGTTTTGG
917	AX-95918267	CSCWR_Os01g07080_27777	GGATGGACCAAGCTCTTGTTGAGCACCATCTTTAC[C/T]TGTGGGCTTCACCTCTGTCTTAACTTCAACCCTCA
918	AX-95943959	CSCWR_Os01g07080_27880	TTAACAGCCTCCGTCTGAGTTGCCGAAAAAAGCCC[C/T]GTTCTCCTCAGCTTTGGCAACTTCGAAATAATCGA
919	AX-95941430	CSCWR_Os01g07080_28244	AGCATGGATGAGACGCCCTTCAGCGTCGCGAAGAA[C/G]GGCTGAGCCACATTGTATATCTGCGAAGACAGCTC
920	AX-95962096	CSCWR_Os01g07080_28644	TTCAGGGCCTTCACCACCTCCGGGGACAGCGCGGG[A/C]GACAGCTCCGAGAACCTCTGCTCCGTCAGCGCGCG
921	AX-95942536	SCR100_Os01g07090_29845	AGCAATAAATGAAAGAGAGGTGTATTCGTAGCGAC[A/T]CAATTCTGCAGGGAATTCGGCTGTACATGAGTATT
922	AX-95917230	SCR100_Os01g07090_30211	CTTATCTGCATATCAAGATTGGAAGATTTTGTAGG[A/T]TCACCTCATCATCTGGGATCATCACTGCCTTCACC
923	AX-95942011	SCR100_Os01g07090_30252	TCATCATCTGGGATCATCACTGCCTTCACCTGTGC[A/G]ACAATAACCGTAATGTCATCCATCTTACCACCTGC
924	AX-95944539	SCR100_Os01g07090_30322	CGTAATGTCATCCATCTTACCACCTGCATAGATGA[C/T]ATTTAGGCATCATGAGATTACTTTGCGTTCTGCAT
925	AX-95919068	SCR100_Os01g07090_30344	TGAGATTACTTTGCGTTCTGCATAGAGTAGAGCAT[C/G]ATAGTATGTGTATGAGTTCATGCGTACCTATTAGT
926	AX-95917163	SCR100_Os01g07090_30406	CCTATTAGTTTCCCTCCAATGAACTTTTTCCACGA[A/G]GGGACATCAAAACCCTGCATTCAAGTGATCAGAAT
927	AX-95941416	SCR100_Os01g07090_30536	GGGTATATGTTTCGCACCCGACTCCGAGCCTCCAT[C/T]GAGTAGGGTGAATCAAAGGTGACATCCACTGAATG
928	AX-95917719	SCR100_Os01g07090_30566	TCCATTGAGTAGGGTGAATCAAAGGTGACATCCAC[C/T]GAATGCTTCCTTGCAAGCTCTGCTAGTGCTTTTGC
929	AX-95942923	SCR100_Os01g07090_30927	TGATTACTGTAGTGAAGCACTTGGTATTATGTTTC[C/T]ACTGCATTAGTGGTATCTTTTATGGATAGATTTGC
930	AX-95942802	SCR100_Os01g07090_32202	CTTTCTTGGGTGTGGTATTAGATGAGTTCCAATAG[A/T]TAACACAGCTTCCAACCTACAATTACAGGCTCACA
931	AX-95918612	SCR100_Os01g07090_32552	GTACTACTGATAATCAAACGCATGTCTTAGGAACC[C/G]GAGAATTCGATAAAACCGAACATTTCGTGGACTGA
932	AX-95942367	CSCWR_Os01g07100_33522	AATTGCGAATCTCGCCATTTTATTGTGTGGAACTA[A/C]TAGCTGGAAAAATCAATCGTAATATTTCTAAGAAA
933	AX-95933761	CSCWR_Os01g07100_33628	AAAAAGGCATCAATGATTTACTCTCCGCAGTCCGC[A/G]CCACCTGGTTGTGCGCATAATCACTAGGGCCTTGT
934	AX-95933693	CSCWR_Os01g07100_33655	CAGTCCGCACCACCTGGTTGTGCGCATAATCACTA[G/T]GGCCTTGTCCGGTTACGCCCGGATTCAATCCGGGC
935	AX-95916157	CSCWR_Os01g07100_33664	CCACCTGGTTGTGCGCATAATCACTAGGGCCTTGT[C/T]CGGTTACGCCCGGATTCAATCCGGGCCGGGAATGA
936	AX-95942392	CSCWR_Os01g07100_34044	AAGTGTTCCCAGTCCCAGCATGGTTCCTCATACCC[A/T]TCTTTGACAACATTGAGTATATTTCCCTTTGGATT
937	AX-95941981	CSCWR_Os01g07100_34201	CAAATGTACAAGTCAACCGGTGCAAGGTACTCTGT[A/G]AATAATTTAACTGAAGCCACAATGATTGATTCCCC
938	AX-95943902	CSCWR_Os01g07100_34260	GATTGATTCCCCTTTAACTTGCATTTGACCATCTT[C/G]CTTATGGTTGTCTATTTCAGAACTGCTTAGCATAT
939	AX-95943633	CSCWR_Os01g07100_34451	TGCAGCATCTTAAAAATAGTTAATGTCAGGATTGT[A/T]AGGACATTAAACAAATTCAAAGTAAAACAATGACC
940	AX-95919385	CSCWR_Os01g07100_34513	ACAATGACCAGAATGTTTACATTTGCATAGAAGCA[G/T]TATTACTGGATCCTACAAGTATGTTTCATATGATC
941	AX-95933563	CSCWR_Os01g07100_34929	CAACCAAAAGCTCATTGCTCCCTTCGTAACGATTT[G/T]TTGCAACCAGCCAATGGACCTTGACGTGTTCATTT
942	AX-95944209	CSCWR_Os01g07100_35395	GCATACTCCTAATGTCCATCACTTGTAAAGTTTTG[A/T]AGAATCAAAGTTGTTTAAAATGTTAGTGGAAGCAG
943	AX-95944170	CSCWR_Os01g07100_35479	TAATTGTGGCTCTAGCTTTACTTTGTCTTCTCTTT[A/G]TTTGTTTACCTTCAGAAGATCACTTTTCCCTTAGA
944	AX-95918191	CSCWR_Os01g07100_35998	CCAGTAGTTCATTACTGACAAAAGTAGAACAGACA[A/G]TTGAGCTTATCATGATGGTAAAAACAAATGATCTG
945	AX-95944798	CSCWR_Os01g07100_36067	TGTTCTCGTTGCTCACTTGCATATAAAAATCCAGA[C/T]GTTGATTGTGTAAGTTTGTTTATTACAATAATGCT
946	AX-95944694	CSCWR_Os01g07100_36133	ATGCTCTCAGAAAAAAATGAAAAAGGAGATGGTCA[C/T]GAATTTGTGATTTTAAGATGAACTCAAGGTGTGCA
947	AX-95942953	CSCWR_Os01g07100_36231	TTTGAATCTTTATGTTTAACTCTGTTAATGGACAA[C/T]GTGGTCATCTAGTTGACTCTTCTCAATTTTCTGCC
948	AX-95944779	CSCWR_Os01g07100_36470	GACATGAATATATTGTGTTTGTTTTAGAGCTGAAA[C/T]TTTATGTCTTTTCAACTGTTACTCTTTAATGCCTT
949	AX-95918505	CSCWR_Os01g07100_36670	TGGTTTTTAGAAAATAATTGATAATAGACTTGCAG[A/C]TGATGATTGTCTAATGCCAAATTCTATTGAACTGT
950	AX-95942197	CSCWR_Os01g07100_36789	TGATCAGTAGGTTCACATTCTTTACAACAATTTTC[A/T]TTTTACAACGGGTCTCTTGCTTATAGTTTTTATTT
951	AX-95918367	CSCWR_Os01g07100_36862	GTTGGAGGTCATCCTTCTCCGAAAATAGAAACACG[A/G]TGCCAGCAAGTGATTGTTCAATCAGTTATCTATAT
952	AX-95944203	CSCWR_Os01g07100_37257	ATATACATATTTAGGAATGTGCTAGCAAATCATGC[A/G]TTAGGATATATTTCCTCAATATGCATCAATACAAT
953	AX-95943626	CSCWR_Os01g07100_37525	AAAATCAAAGCTAACTTCAGAAAAATCAAAGTTAA[A/G]AAAGTGTTTCGTTATAGGATGAATAAATAAGAAAT
954	AX-95944364	CSCWR_Os01g07100_37772	TATCTCTTACCGACGTAAGTCTTTCCTGTCTTTCA[A/G]TTTGCATTATTTTTATGTTTCTTTTCCACATTTTT
955	AX-95941992	CSCWR_Os01g07100_37966	CAATTCTTTTTTTTTTGAAAGAACCACCAGTTATG[A/G]GAAAATCTTTCATGGCCTAGGTACATTACCTGGGT
956	AX-95944328	CSCWR_Os01g07100_38009	TTTCATGGCCTAGGTACATTACCTGGGTATTAGAC[G/T]ATTTTCCACCTTTGAGATATGTTCATAGTTTATGT
957	AX-95919549	CSCWR_Os01g07100_38168	TAACTTAGCCATGTTTAAGTTCTCACTGATGGTTA[A/C]AGTTCAAACTGTTAGATTTGGTTGATGCTTTGCTG
958	AX-95942159	CSCWR_Os01g07100_38310	AATCTAGGATCTATTGTGTGCTTGTTGTGTATCAC[C/T]GCGCAATATGTTGATCTAGGTTGCCTAGGTAGCTT
959	AX-95919010	CSCWR_Os01g07100_38466	CATTTTGTTACTTGTACGTGTATACCAAGCCCAGA[C/T]GTTATTTTATACAAGCAACAAGTTTTTTTTTCTCA
960	AX-95944786	CSCWR_Os01g07100_38521	AAGTTTTTTTTTCTCATTGTTTCCTCTGGTCGTGG[G/T]TATATTACTGACTGCATGCTATGTTTACAGGCTCG
961	AX-95942731	CSCWR_Os01g07100_38617	GACACTGCGGCAGAAGTACAAGACAAGTACAGATC[A/G]CGACCCTGTATTTGAGGAGGTAGCTATTTCATCAA
962	AX-95919349	CSCWR_Os01g07100_39158	GGACTTTTTGGTGATATGTTCAGGGTAAGATTTAC[A/C]TCTTTCATCTATCATTCATTCATGCCGATTGCTAG
963	AX-95919438	CSCWR_Os01g07100_39184	AAGATTTACATCTTTCATCTATCATTCATTCATGC[C/T]GATTGCTAGTACATTGCATTGATTACTTTTGAAGT
964	AX-95917146	CSCWR_Os01g07100_39242	TTACTTTTGAAGTTGAGTACACACCAGTTGCTTTT[C/T]ACAATAACTACCGTCGTATGCCTTTAGTTCCATAT
965	AX-95918221	CSCWR_Os01g07100_39370	ATATTTCTATAATTTGAAATTGCAGTTGATCTAAG[A/C]ATTCAGGAATTGAAGTGCAAATTTTATGTAGCTTA
966	AX-95944911	CSCWR_Os01g07100_39521	GCCATCTTCATTTTGTTTTGTTCAATTCACCTTTT[A/C]TGTACGTTCATGTAATTTCACGTATAGTTTCCCAA
967	AX-95917507	CSCWR_Os01g07100_39611	TAATCAATACTAAACCATTAGTGTAGCCAATATTA[G/T]TACAATGACTAGAAGTCGGCAACCTAGTTCCGATA
968	AX-95916582	CSCWR_Os01g07100_39758	CACAAAGCTCCCGACGCGCATTTCGTTCGCTAATA[C/T]AAATTGCTGCTGGAAGATGAACACCCGGCCCGGCC
969	AX-95919515	SCR100_Os01g07110_42056	CCAACTATTTGCAGAACTCTTTCCTTCAGATGCTG[A/T]ATCATCTGCAAGAGATCAACAGAAAGTGACAATAA
970	AX-95917332	SCR100_Os01g07110_42254	GAGACTATAGGTGGAGCTCTCTGTCGCCTCAGCTA[C/T]CCACACGTGCCTCATCTGGTCTTTATCTCGCTTGA
971	AX-95943934	SCR100_Os01g07110_42441	ATATAGCTCGTCTACACAGAAAATTACACGAGGCA[C/T]TGTTTAATTCATAACTACTCGCATTTCATATGGGA
972	AX-95919503	SCR100_Os01g07110_42479	TTTAATTCATAACTACTCGCATTTCATATGGGACT[C/T]ATGAATTTCGGACTTCAAAGATTAGTCAACTTGAG
973	AX-95942772	SCR100_Os01g07110_43398	TATGCTGTAGAATTATTGTACCGTACTTGCTTCTC[A/G]GTAGGGTTCCAAATTGTTATTAACCCTTCCCTGCA
974	AX-95942225	SCR100_Os01g07110_43471	CAGATTTTGTGGCGGAGTGTTTGCTGATAAGGCCC[A/G]TCACCCTCACTTTCAAAAATGGTGTAACATCTCTT
975	AX-95942720	SCR100_Os01g07110_43639	AAATATTAGCAGACAGATGAGATGCTATAGTTATG[C/T]GTCCAGACCTTTTGCTTTTCTTGATAATATGAGAA
976	AX-95944702	SCR100_Os01g07110_43694	CTTGATAATATGAGAAAGACAGCAGCTGCTCTGAA[C/T]TCATGCTGGACATAAGAATTTCAGGCTCAGCTGCC
977	AX-95917059	SCR100_Os01g07110_44227	GGACAGAAAAAAAAAAGGCAAACAGGAAGTATGCT[A/T]CAAGAAACTGGATGTATCCATGCATGATTGCTTGT
978	AX-95941497	SCR100_Os01g07110_44399	CTTTCCATCCTTTCAGACCTCACCACAAAACGACC[A/G]TCAGAAAACCTGAAACAAACAATTCAGTGTGTGCA
979	AX-95918377	SCR100_Os01g07110_44537	ATCCTTGTAACTCCAACCAGTGTCCTAGGAACTCT[A/G]CCACCTGAAGCTTTTATGCACTTGAATGCCAGTGG
980	AX-95916838	SCR100_Os01g07110_45105	AAGGAAAAGGTTCTAACATCTTTCAGCTTCAACTC[A/G]TGCAATACAGAGAAAGCAACCACATACCATCCATC
981	AX-95919160	SCR100_Os01g07110_45179	TAGTTCAATCTTTGTAGACATGTTCCTTTTAGCAG[C/G]TCTCAAGCTTTTATTCTCACTGTTGTCGTCGTCTG
982	AX-95919284	SCR100_Os01g07110_45706	ATGCATTATCACACTTATAAATCGCATGCCATAGG[A/T]AGAACATGTAAATCCATTTGTTAATCCTAACAATG
983	AX-95917207	SCR100_Os01g07110_45828	AAAGATATTCACAAATTATGCCTTCACTAGAAAAA[A/T]GTGAAACAGTAAAGTAATAACAAACATGTACCAGC
984	AX-95918017	SCR100_Os01g07110_45914	TTGTATAGTGATATTATCAGTATGACAATGAAAAA[C/T]GACGATCAGAATTAAGAATGATGCTTACTCTTTAG
985	AX-95942949	SCR100_Os01g07110_45989	GTATGTCAATGAAGCACCACAGGCAAGAAGCATCT[C/T]CTGAAATTCTTCTGCACCAGTATCTGTTTTAAACT
986	AX-95916837	SCR100_Os01g07110_46395	CCAGAAGGGGATGGATTATTGATGTTGATAGGTGC[A/G]ATGAACCTAACCAGTTTCATCAAGGATGTCAGAAG
987	AX-95942878	SCR100_Os01g07110_46433	GAACCTAACCAGTTTCATCAAGGATGTCAGAAGCA[A/T]GGTAGCAAGGACTTTCCAATTTGCTAACAATGATG
988	AX-95940211	SCR100_Os01g07110_46578	CACCGGCCAGGTAGTCAGTATTAACAGAATGTGTA[C/T]CGATGTAATTAGTGATGTCAATCAATGGTCCAGAT
989	AX-95944048	SCR100_Os01g07110_46693	TTCAGTTCCAAATGAACATCTGGAAGAAGGCTTGG[A/G]TATCTTTGGAATTTCATTGATAGGATGAAAATCTC
990	AX-95942840	SCR100_Os01g07110_47061	AAATAGCCATTGTTCTGCCGCCAGCAGTGCTGAAC[C/T]TGATAGCTTGCTCACTAGAATCAGAGAACGTTGTT
991	AX-95941082	SCR100_Os01g07110_47324	TTCTCCTCCAAACCCAACAAAGTTGCAGCTCGAGA[A/G]ACACCAACTGAAGATATATGTACAGTCCTTGCATA
992	AX-95917385	SCR100_Os01g07110_47358	AAACACCAACTGAAGATATATGTACAGTCCTTGCA[C/T]AGCTTGTCTTGAGAGGTGAAGTAAAGATCGGAATA
993	AX-95918565	SCR100_Os01g07110_47927	CACATTCATGCTAAAAATTTATGAAATAACAGCAA[A/T]CTGTGATGATCTAGCAGACACTAATCAACTCATAA
994	AX-95934367	SCR100_Os01g07110_48112	ACACCCTACTTTTACTCATTTTCATGGATATGAAG[A/T]ACAGAGATGGCGGAGAAATGCAAAGATTGGTGGAA
995	AX-95943380	SCR100_Os01g07110_48217	TCAAAAAAAAAAAACCTCAGAATATTTCCATTGGC[A/G]TTATACACACCTTTCTTCATATTGCCTTCTTCCTC
996	AX-95942826	SCR100_Os01g07110_48277	CCTTCTTCCTCCAGAACCGCCCTTGCCTTCTGCAC[A/G]GAGCTGTGACTAATCAAGACTGACTTCCCAGATCC
997	AX-95917801	SCR100_Os01g07110_48522	TCTTTCATAGAGCTCCCTTGCTCCATGAGGGTGAT[C/T]GCCTTATGACTTGAGTTTCTATTTTGGGGTGCAAA
998	AX-95941447	SCR100_Os01g07110_48554	GATCGCCTTATGACTTGAGTTTCTATTTTGGGGTG[A/C]AAACTTCTGCATTCCAGCATGGAGCATTGGAGCAA
999	AX-95942930	SCR100_Os01g07110_48779	CTAAGACAACGTGGGCTTTCTTTCTAGAATTTTCA[C/T]TTGCTGTGATAGACCTTCCTGATCCAGTTTTGAAC
1000	AX-95943182	SCR100_Os01g07110_48944	CTAATAAAAACACATTTCAATGGCAAAACCACAGT[A/G]AGCAACATGTTGAGTGAAACCTACCTTCCAGTTCT
1001	AX-95918144	SCR100_Os01g07110_49318	AGATCTATCATTCATAGTCAGGCCACCACTCATCA[A/G]AACAGACGTTGGTGTTTCAGTTTGAAAAGTAGTGG
1002	AX-95917590	SCR100_Os01g07110_49461	CAGTAAAAAAATACAAGCCTGCACACAAAGTTTCT[C/T]ACCACTTCTTTTGGCACATTCTTGATCTAATACTG
1003	AX-95918809	SCR100_Os01g07110_49755	CCAGTTTGGAAAATCAGAGATTGGTCAGGCCTACC[A/C]AAATCTTCCGTGTTTTCTACTATGGGAGGAAAGTT
1004	AX-95942352	SCR100_Os01g07110_50167	AACAGTCATTGCATTATCAGTGGAGCTCCTGCTGA[C/T]TGGGTCTGGCCTAACCAATCCAGTATGGAACATAG
1005	AX-95919516	SCR100_Os01g07110_50723	AACCATCACCAAATGGTTGCCCTGCAATACATACA[A/C]GTATCAGCCTGGTATGCAAGTCTTGGAGAAAGAGA
1006	AX-95934213	SCR100_Os01g07110_51279	ACCTTTCCCTGAATCCTCGATCGCTTCGGCCATTC[C/G]ATCAGCAGCAACCAGCTTATCCAAAGCTGCGATTT
1007	AX-95934041	SCR100_Os01g07110_51364	AACAAACATGACACTTAGTACAATGCAGTGGCATA[A/C]CAAGTTCGTAAATGGGAGGCAAGCACGCGCGTGCC
1008	AX-95941241	SCR100_Os01g07110_51456	GAGATGGGTGGACGAGGCGGCAGTGCGGCACCTTG[A/G]TTGAAGAGGTCAGCCATCGACGGGACGCTGCATCC
1009	AX-95915855	SCR100_Os01g07110_51798	CACACCTGCCACCTCCTCTGCATCCCGGCGGCACA[A/G]CCAGAAATCGCTCGCGGCGGCGGCGGCGGTGAGAG
1010	AX-95941272	CSCWR_Os01g07120_54741	TTTCATCGTGGCTAATGGGCCAGCTGTGTTGTATC[A/G]GCCTGATAAGAAGGATGTGTTGGAACGTGTAGTCC
1011	AX-95941985	CSCWR_Os01g07120_54843	CAATGGCTTGAAACGTGTTTGTCAGGAGCGGAAGA[A/C]TATGGAGGTATGTGAATCAGAAGGGATCGTTTTAC
1012	AX-95918729	CSCWR_Os01g07120_55311	GGTTAGATATTCAAAACGAGTGGCAGATACTTCAA[A/G]GACTTTAGGATCGAATTAAATTCTCAAACAGGTAT
1013	AX-95917035	CSCWR_Os01g07120_55401	CATGCATAAAAGTATGACAAACTATGATAGTACAA[A/T]TTTGCATGCATATGGAATTTTAAATACTTAAACAT
1014	AX-95919198	CSCWR_Os01g07120_55471	TACTACTATCGCATTATAGCGCTCTATGGTCATTC[A/C]AAGTACCAAAAGATACATCATGGAGATTTCATAAG
1015	AX-95933664	CSCWR_Os01g07120_56960	TGCAGCATCTTTGCACTTTGGCCCAGTCAGCTGAG[A/T]CCTCAGGGATTCGAGGCATCGACAGCGAAGAGCAT
1016	AX-95962689	CSCWR_Os01g07120_57531	GGTGTGGTTTTATAGATGGAAGAGATGATGGTTCC[G/T]CAGATAAAATTTTGGCTCATCCATGACTGAGTCTA
1017	AX-95916518	CSCWR_Os01g07140_58868	CCTGCTCCCAGCAAGCAGAACCTGAAAAGTTGCTT[A/C]AAAAAAAAAATCAAAAATTATACCAGCTTCCAAGC
1018	AX-95933739	CSCWR_Os01g07140_59273	TTCATCTGCACTTCTGCAATCCTGTCAAATGGCAA[C/T]GGCGCATGCGAAAGCTCTCTTCCCGAATGCCTTGG
1019	AX-95918711	CSCWR_Os01g07140_60202	TTAAAAATATGGGATAATATTTCATGCAAGGTGAA[A/C]TGGAAAGTTACAATGTATATGCCTCATAAATCCCA
1020	AX-95916653	CSCWR_Os01g07140_60690	GAGCCTTATCAAGAAAATCACAGTGAGAACATAGC[A/G]AAGACCAGGACCCTATTAAATTGGCCAAAAAGGCT
1021	AX-95944094	CSCWR_Os01g07140_61039	AACAGCTTGCTTATATAGAGCACTACGTTTGGCAT[A/G]TTGAAGAATGTTTACCTGTGTTGTACCACAAACTG
1022	AX-95944067	CSCWR_Os01g07140_61155	GTGGCAACAGCCGCATATGCACGGGCTGAGCTCAT[C/T]GGCATTAGAGTTTCTAGTATGTCCGTTGCAGGGCA
1023	AX-95939886	CSCWR_Os01g07140_61565	AGACATACTGACAAGAGATAAAACCAATTAGGAAA[A/G]CGGGTTCATCTATTTATACCTTTTCTTCTTTAAAA
1024	AX-95962490	CSCWR_Os01g07140_61566	GACATACTGACAAGAGATAAAACCAATTAGGAAAA[C/T]GGGTTCATCTATTTATACCTTTTCTTCTTTAAAAG
1025	AX-95943739	CSCWR_Os01g07140_62240	CATTGAACTGATCCACATCCTTCACATTGGATTCA[C/T]TCTTCACTTTATCAGAAACAACAGGTGCTTTTGCT
1026	AX-95917202	CSCWR_Os01g07140_62820	TACAAGATATTGCGTTGAGGCAAACCTATCAAACA[A/C]AAGGCAAACGAATGGATTCCCAATTAAACGAGAAG
1027	AX-95940906	SCR200_Os01g07190_92899	CGATTCCTTCCGCCGTGGCTCGTCGCCGCGCTCAG[G/T]TACCTTGACGGCAGAGAAGAAGAAGAGGAGGAGGA
1028	AX-95941238	SCR200_Os01g07190_92979	GAGGAGGAGGAGGAAGCTCCTTCTCGCGACCACTG[C/T]GCAGGAGGCATCACTCTACTTTTGTTGTCAGTTTC
1029	AX-95933466	CSCWR_Os01g07200_95294	GAAGCTGATAGTGACATGGAAGAAAGCCAGGCCGA[A/C]GCCGAGGACGCCGGAGGAAGCCGCGCGGCTCGTCG
1030	AX-95917886	CSCWR_Os01g07200_95374	TGAAGAATCATCAGAAAGCAGACGTCGAGGTATAT[A/C]TCAAAGATTCAAACTTCCAATGTCATCATACTCAT
1031	AX-95933484	CSCWR_Os01g07200_95508	GGATTCTTGGTTTTCTATGGCCTTCCAATTCCAAA[C/T]GCAGCAGCAAGTACCCCTGCGCCTCACACTGCACA
1032	AX-95962197	CSCWR_Os01g07200_95556	ACCCCTGCGCCTCACACTGCACACGTCCCAAAACC[A/T]CAAGGTTGCAAGTTTGAGCTGCACACTCTCCCGGT
1033	AX-95940852	CSCWR_Os01g07200_95736	GTTTCTTAGGTCGATGCAAAGGCCGTGGCCGACGG[A/C]GACACGATCACCGTGTACATTGACACGGCCGATCC
1034	AX-95940533	CSCWR_Os01g07200_95817	GGCAATGTTCCCCGTGAAATTCAGAAAGCGGCGGC[C/G]GAACGGACAAGGGCGCGCGCGGCCAGGGATTATCA
1035	AX-95940975	CSCWR_Os01g07200_95850	GCGGAACGGACAAGGGCGCGCGCGGCCAGGGATTA[C/T]CAGAAGGCCGACGGGTTGCAGAAGATGATAGCTGA
1036	AX-95942542	CSCWR_Os01g07200_95905	AGAAGATGATAGCTGATGCAGGATATAGGTCATCA[C/G]CTTGCACTTCACATCGATCAATCAGTTTTTTGTTA
1037	AX-95944468	CSCWR_Os01g07200_95958	TCAATCAGTTTTTTGTTAAATTTTCAGAGATGGTT[A/C]ATGGTTCAGGCTGTGTGACAATTCTGAAGTTTTCA
1038	AX-95941975	CSCWR_Os01g07200_96030	TGCAGGCAAGTTCCTAATGCGAGAGGCGAGGAAGT[C/G]CTCGCAAAGAAGTACAGGATCAGGCTAAGGTCTGT
1039	AX-95942642	CSCWR_Os01g07200_96063	GTGCTCGCAAAGAAGTACAGGATCAGGCTAAGGTC[C/T]GTGTGCTACTATCTCTTGATCACTCGATCAATGAG
1040	AX-95943564	CSCWR_Os01g07200_96323	TGCGTCGGAGATATCTACTGCGATGGGGTGTTTGT[G/T]CAGGTAATCATGCAGTGAAATCAATTTCATCGTTA
1041	AX-95942430	CSCWR_Os01g07200_96387	ATCGTTAGAACACTTTTGTTCTTGTTGAATTGCAA[C/T]GGCACATTGTGCACCAATGGGAGAAGCTTAGAAAG
1042	AX-95917498	CSCWR_Os01g07200_96719	TGCCTCTTGCTTTCTGAACAGGAGCAAATGTTGAA[A/G]AAAGGATGTGCATGGCACTATACTGCCTATGACCA
1043	AX-95934447	CSCWR_Os01g07200_96833	CAGATCACTTGAGTGAAAAGCACCATGAACATTCA[G/T]GTTGTTCTGTATCATATTTCTAAATGAGAGCCTTT
1044	AX-95942677	CSCWR_Os01g07200_96854	ACCATGAACATTCAGGTTGTTCTGTATCATATTTC[A/T]AAATGAGAGCCTTTGATTTTTCAATCTATCAGTGG
1045	AX-95944061	CSCWR_Os01g07200_97212	GCATATCGTGATTTGTGTGTTGTATTGTATTTGAG[A/G]ATTGCATTGTTGTAAAACTGAAACTGGTAGAGGAT
1046	AX-95944507	SCR100_Os01g07250_19021	AACTGAAGTGTTTACAACAACCTGTTGTGTGAATC[G/T]TTTATCTGATTTTTCTTTTTCTTATCTCTTCATCA
1047	AX-95933626	SCR100_Os01g07250_19536	TTAGCAACCACTCGCTGTTTCTTGATTTTCTCTGC[C/T]CGATTCGATTCCGTAACCATGGGGGGTTCGATTTG
1048	AX-95944569	SCR100_Os01g07250_19776	CGCAACTCGTGTATGCATTGTTTGTGGAAGTGTGA[G/T]ATCTAATCTAGAAATCTAATCCAGCGTTACCGAGT
1049	AX-95943980	SCR100_Os01g07250_20052	GAAAACTTCTGCATGATTGACCTCTGAGATGCATT[A/C]TGGTCGTCTGATGCACACAGCTTCAACTTTCAGTT
1050	AX-95934408	SCR100_Os01g07250_20209	TGCTTTTGTGCTGGTATTAGCATTTTCAGTTGCAG[C/T]CGCGGAGAGCAGAGATTCATTTAATGTATTGGGTA
1051	AX-95942526	SCR100_Os01g07250_20223	TATTAGCATTTTCAGTTGCAGTCGCGGAGAGCAGA[G/T]ATTCATTTAATGTATTGGGTAAGTCATGAATTCAT
1052	AX-95942548	SCR100_Os01g07250_21186	ACTACTACATTCCCCTTTTCTTCTTGGAGGTTTCG[A/G]TGGTAACACCTGAAAAGTTCTGTGAATCAGTGCAT
1053	AX-95942725	SCR100_Os01g07250_21521	AGTCACATTTATGGAAATACAAAATAAATCAGCCT[C/G]TACTAAAGAATCAAACACATTTTTCATGGTTGTTT
1054	AX-95944253	SCR100_Os01g07250_21724	TGTAATTAGCTTAGTTACCTGCAACTTTGTATCAG[C/T]TGAATGGTTTTCCTGATGAAATACTGCCATTTTAA
1055	AX-95943917	SCR100_Os01g07250_21807	CCCATTTCTAGTTCTGTTCTTCTCATGGCAGTCCT[A/G]TTTGTAATTTTTGCAGTGCAAGAAGATGGTCCTTG
1056	AX-95943615	SCR100_Os01g07250_21958	ACGGGGACACAAGCATCTGCAGAAACCATGCTTCT[A/G]TCTGCCGCATCGTGAAAACAATGCAAATCAAGAAA
1057	AX-95918418	SCR100_Os01g07250_22022	CAAGAAATTGCTACTTATTTCCCAAGAGATTGAAC[C/T]GGTAATGAATTGAAGATCAGATGCCTGTGGGAATT
1058	AX-95918289	CSCWR_Os01g07260_22619	TGCTTTTCAGGTCAGATAACTTATCAAATGGCATT[C/G]ATACTTCCATAGGATCACAGAAGATGTTGCAGATC
1059	AX-95941940	CSCWR_Os01g07260_22858	TTCTCACCAAAGCTTGCAGCCATTATCTGTGCCAT[C/T]GTTAGCCATCTGCAGATCCACATAAGCAGAATTAG
1060	AX-95941121	CSCWR_Os01g07260_22990	CCAGATTGCCCACACTGACAGGCATCAGCGGCACA[A/C]ACCTGCTAAGTTCAGAACAACCCAAGCTCCTATCA
1061	AX-95917290	CSCWR_Os01g07260_23258	TCCAACTTTCAAGTTCCTCGGAGCTTGCATTTACC[A/G]CAGGAACAGATGATGGGCGGAAAGGTACTATCAAG
1062	AX-95941673	CSCWR_Os01g07260_23483	CATGAAGTCATGAGGCTTATTACCTTCTGTGACTC[C/T]ATCAAGTTCTTAAGCAGCATAGTATTCTCGACACC
1063	AX-95941619	CSCWR_Os01g07260_23733	AATATGTACCTTCCTGATTGGTTGTCCTTTCTAGG[C/T]TGAAGTGTGGCTGTGTTGAGATACTCAATTGACAG
1064	AX-95917262	CSCWR_Os01g07260_25890	GAATTGAAATGTTTGCAAGAACAGCAAAAAGCAGT[G/T]ATCTTTCACCCAACTTAGATCTGAGAGCATAGTAC
1065	AX-95916399	SCR200_Os01g07300_42260	TTGTCAGTTTCGCTTCCGGCCATGGCGTTGAACCC[A/G]CTCTTCACCCTTCGGCGGCTCGTACCGCGACCTCC
1066	AX-95915891	SCR200_Os01g07300_42625	CCGCGACCTCCTCGGCGACACGGACAGGCTCACCG[G/T]CGTCACGCTGCCTTGGTGGGCGCGTCGGGGGCGAC
1067	AX-95941795	SCR200_Os01g07340_62694	TCGGGGGCGACCCCGGCGCCACGCATTTCGTCGAA[C/T]AGCTTCAGCTTTCGTCGAACAGCTTCAGCGCGAGC
1068	AX-95940747	SCR200_Os01g07340_62734	TCAGCGCGAGCGCGGCGCGCTCCTTCTTGCAGTAG[A/G]CCTTGATCACTATCTCCCTCGCCGTCGACGTCGTC
1069	AX-95916540	SCR200_Os01g07340_63519	TCGACGTCGTCCACGGCGTAACCGATTCTTTCGTT[A/G]GGTGAAAGCCGCCTGCATCGTTCAACACCTTCTCT
1070	AX-95941656	SCR100_Os01g07350_64851	ACCAAAGGCTGCTCGCTGAACAAAGCTCAAATGCC[A/T]TCTGAACAAAGCTCATTTACACCAGGAACAAACAT
1071	AX-95941849	SCR100_Os01g07350_65652	GTCAACAAAAGCACGGCATTTGCCTCTAGAGCAAC[C/T]TTTTTGAGAAGCTGCCTCCTTCGCAAGGACAGTGA
1072	AX-95933559	SCR100_Os01g07350_66493	AGCAAAGTTCTGTTTTGAAGATACCAGTGAAGCTC[C/T]GCACTAGTGTCCCGCAATGGAGGTGGGCACACCTG
1073	AX-95918820	SCR100_Os01g07350_67568	AATGCTGTACCAAACATTGGAAATTGCAAATCAAC[A/G]GTTTGTTACACGACAAAAGATTGTAATATAAATGC
1074	AX-95941017	CSCWR_Os01g07370_76673	TCACCCGTGCTCGCAGCTCCGACACCGCCTTCGTC[A/G]CGGCATCTGCCTCTGCAATCAGCTTGACATGCTCC
1075	AX-95941020	CSCWR_Os01g07370_76730	GCTTGACATGCTCCAGGTGCAGCTGGTGCAGGTGG[C/T]TGTCCATCTCCCTGATCTTCTCATCACGAGCTGTG
1076	AX-95934178	CSCWR_Os01g07370_76899	ATCGGAGATCTGCTTCTCACTGCTAATGGATGCTT[C/T]TGATTTCTCGGCGTGGAGTTGCTGGAGCTGTGACT
1077	AX-95916528	CSCWR_Os01g07370_77152	AGATTGTTGATTGTAGCTTGTAGTTCTGCGACCTC[A/G]GTCCTTGAACCCTCCAGCTCCTTACGAACTTGTTC
1078	AX-95941318	CSCWR_Os01g07370_77343	GCGAGATGCTTGTTCAAGTTCCTTAACCTGGGCCT[C/T]GAGCTGCAATTTCTCTTGTGACATTTTTGCTAGAT
1079	AX-95918688	CSCWR_Os01g07370_78552	GCAACTAAGAAATAAATATTTTCTAGGCAGTTCTG[C/T]AGAAGGAAAATGTTAGGACTAGAACCAGTGTAGTT
1080	AX-95943049	CSCWR_Os01g07370_78999	GGGGCCCTAAAAGTGTAACACAGTACTAACAACCA[A/G]TGTAATTCTTCCATTGCATAAGTGCCTATGTAAGG
1081	AX-95917808	CSCWR_Os01g07370_79670	ACGCTAAACATGTGTCAACTACCACTCCATTGTTA[A/G]GTCCAAAAAACAAATAAACTTAAGCCCAACCCAGG
1082	AX-95944735	CSCWR_Os01g07370_79792	CTGAAACATTGCAATTCGGATATGTTCTTGTCAAG[G/T]TCTATCCACTCAATAAATAAGTGGTTGATTAGAAA
1083	AX-95941408	CSCWR_Os01g07370_79905	ACAGTTACACCTACATGGACACATGCGGCCAGGCA[C/G]AGAGCCAGGAGAGTAATGGCCATTCGACTAGTCGA
1084	AX-95918748	CSCWR_Os01g07370_80531	CGCTTGAATCAATTAGCTTCAGGAGCTTTCTAATG[A/G]TGGCAATTCAGAAACTTAAAGTAATTCTTGTATGT
1085	AX-95919499	CSCWR_Os01g07370_81099	GCACAAACGATTGAACACCCAAAGTAGTCAACGCA[A/G]AATCCTTTCTGTTCTTGAAGCGTATAACGTCTCAG
1086	AX-95917648	CSCWR_Os01g07390_00394	ATTTGTTTCTGACAACCAGTAATCAATCATTCCTT[C/T]TTGCTCAGGGCCAAATGTTAACAGTTGTGGAATAT
1087	AX-95942759	CSCWR_Os01g07390_00732	GGTTCATACGCAACTAGTGAACAGGTAATCTATTA[A/T]ATGCTTGAAGCACTAAGTAGTTGTTGGCTATCACT
1088	AX-95942026	CSCWR_Os01g07390_00892	TTTCTTGACTTGACTCTTGTGTGTCTGTTCAGGTT[A/G]GTGCTACTGGAGATATGTGTGCTATATGCCAGGAA
1089	AX-95942095	CSCWR_Os01g07390_00972	ACTCCCATTCTTTTGCGCTGTAAGCATATCTTTTG[C/T]GAGGATTGTGTCTCTGAATGGTAAGTACATGTATC
1090	AX-95934126	CSCWR_Os01g07390_01094	TTTTACCGATCTCATGCTTAATGCTTTCAACCTCA[C/T]ACCAACCTTGAACAACAATGGCAGGTTCGAGAGGG
1091	AX-95961915	CSCWR_Os01g07400_02563	CGTCGTCCTCGTCGTCGTCCTCCTCCTTTGCTTGC[C/T]TTGCCTGCCTCGCTTCGCTCGCATCACGTGGCTCC
1092	AX-95917097	CSCWR_Os01g07400_04268	TACTTTGATAAGAATATTCAACACAATGGATGGTA[C/T]TCGCCTGCAAGAGGTGAACAACATGTTCTTTCTTT
1093	AX-95919320	CSCWR_Os01g07400_04677	CCTCTTATTCAAACGAACACTGGATCCAATGCTAG[C/T]TCATCATTGTCATTCATGAAAGGTTAGTATATCTC
1094	AX-95943977	CSCWR_Os01g07400_04793	GGAATAGATTGAATCGTAATTTTTCAACTCCTGTA[C/T]GGATTAGCCTTGTCAGTTCAAGAAGCTGTTCTGCA
1095	AX-95917206	CSCWR_Os01g07400_05025	AATAAAAATGGTGTGAAATGTTTAAGGAATGCATG[A/G]CCAGATAAAATCAGGCAAGTTATTACCGTGAAGCA
1096	AX-95934321	CSCWR_Os01g07400_05054	TGCATGACCAGATAAAATCAGGCAAGTTATTACCG[C/T]GAAGCAGTGTGGTAAAAGTCAGCTGATACGCCTGT
1097	AX-95943344	CSCWR_Os01g07400_05295	CTCTAGTGTGTATGGGCCTGTAGCTTGCAGCTGGC[C/T]CAATTAATTCTAAGTTAGGGCAAGTTAGCAGACAC
1098	AX-95917983	CSCWR_Os01g07400_05571	TTATTGATGATATTTCCCTATTTGATTTGTTACAG[C/T]ACAAATGGCTAGTACAAGAAAATGTATTTAAATAT
1099	AX-95939852	CSCWR_Os01g07400_06058	AAAGCTACGTAGTCAGCAGCTCAGCATCGACAGCA[A/G]GAACACGTGTTATTTATCAACTCTCTATTGTTCTC
1100	AX-95943353	CSCWR_Os01g07400_06064	ACGTAGTCAGCAGCTCAGCATCGACAGCAAGAACA[A/C]GTGTTATTTATCAACTCTCTATTGTTCTCTTTAAA
1101	AX-95944297	CSCWR_Os01g07400_06211	TTTGTGTTCATTTCTTGAAGAATTAAGTTACTAAC[C/T]GTGCTAAATTTCTCTAGGGATTCTGCCGAAGTATT
1102	AX-95943874	CSCWR_Os01g07400_06695	ATTTTCCTGCTGCATTTGGTTGAAATTTTCGCCAA[C/T]TAATTGAGTCGAACCTTGGCTTTTTCAGCTTCTAC
1103	AX-95943848	CSCWR_Os01g07400_07044	CGAAATTGCAGCTAGTTGATTTTAGTTTTCTTTCC[G/T]TTCGATGAACACAACTTTTCACTGATATATATATA
1104	AX-95941029	SCR200_Os01g07450_30285	ACACCTTCTCTCACGACGACCGGACGACTCCTGCT[C/T]CTGCCGCCCGACGGAGGGTGTAATTATTATGGCAA
1105	AX-95942865	SCR200_Os01g07490_57569	TATTATGGCAAGTGTTCGCTTATATCAGGCTCTTG[A/C]AATTTGCAACATACATGGAATCACAACAGCTTAAA
1106	AX-95942333	SCR200_Os01g07490_58043	AACAGCTTAAACTAACCTACCTTATAAGCATGAGG[C/T]CAAATCGTCTCTTATACCTCAAGGAGTCCATTGAT
1107	AX-95918084	SCR200_Os01g07490_62207	AGTCCATTGATAACCTGAAGCTTGCTCCTTTTGTC[A/C]GTGGGATGATCAGTAGTGAGTTAAAAAAAATTCCA
1108	AX-95944204	SCR200_Os01g07490_62427	AAAAAATTCCACATTAGGAAACGAAGAAATTAAAG[C/T]GAAAATTCCAAGGTAAGAAAGCTAGCTTTACTCAT
1109	AX-95918911	SCR200_Os01g07490_63021	GCTTTACTCATGAAGGAACAAGGAGCACATAGATG[C/T]GATAGCAAGGAGATTAGCAGCTCACCTCAGAAGTG
1110	AX-95943487	SCR200_Os01g07490_65188	CCTCAGAAGTGAAATTTGGAGGGCAAAAGTTCTTA[A/C]GTTCTTTATTCATACTAATCATGTACATATCTCAT
1111	AX-95918814	SCR200_Os01g07490_65733	ACATATCTCATGAGCTCTCATGAAAAGTTTTATCT[A/G]AAATCTGATAAGAAACACTTCAAATGTACTGCTCA
1112	AX-95943550	SCR200_Os01g07490_66937	TGTACTGCTCAGACATTGATGTTTGAGATATCTTT[C/T]TCTACTTGCGTACTCACCAAAATATTTGCATCGCA
1113	AX-95943229	SCR200_Os01g07490_67290	TTTGCATCGCAGTTATTGTTGCTGTACAGGACCTT[C/G]GTATAGAAGGCTGAATATCAAAAGGACAGGTACAA
1114	AX-95943478	SCR200_Os01g07490_67556	GACAGGTACAATAATCAACCTGATTGTATCTTTTT[C/T]GAAGACAGGAAATTTACCATTCACTAAGTAATTGT
1115	AX-95943479	SCR200_Os01g07490_67808	TAAGTAATTGTTTCTTTTTTTTCATATCTATCTGG[C/T]AAAGTTGAGATTTTTTCATGAAATTCGCAAGTTCA
1116	AX-95916783	SCR200_Os01g07490_67951	TCGCAAGTTCAGAGCATCTGCACAGGCTATGTACC[A/C]ATGGTTGTACATACGATGTATCCATATATATATAA
1117	AX-95919143	SCR200_Os01g07490_68069	TATATATATAAAATAACATGCCACATCAGCATCAG[A/C]TATTGTCGAATGCACAAAAGGAGGGAAGGGAGTAC
1118	AX-95934119	SCR200_Os01g07490_68378	GAAGGGAGTACAGGCACAGCATCAGGACAATATAG[C/T]GAACAGGTAGCTGTCCTGTTGTTCAGATGAACAAG
1119	AX-95918811	SCR200_Os01g07490_68525	AGATGAACAAGATGCCAGCAAATCTAAAACAAGCA[A/C]GTGAAATCTGTTCAAACTCCAGCCCACTGAGAATG
1120	AX-95919121	SCR200_Os01g07490_69239	CACTGAGAATGAAAGCAAGGGAGCTGAGAACAACA[G/T]AAATCTCTGAGCTCTATTAAGAGCACAGATATAAT
1121	AX-95917366	SCR200_Os01g07490_69817	ACAGATATAATGTTTGTTGCTAATTCAGGAAACAC[A/G]GACAAGTACGCAATTTCAGCACCGGGACTGCAGAA
1122	AX-95940799	SCR200_Os01g07490_70389	GGACTGCAGAATCCGGCCTTGCCGCTGCAACAGCC[A/G]CTGCGGCCAGTGCGCCAATCAAATCCTTCACGAAC
1123	AX-95916052	SCR100_Os01g07530_95581	CATCCTGGCCGTTCACCTTGCACAGCCTAGGCCTC[A/G]CCGACGAGTACGCCACCATCTCCCCGGCGCCCTTC
1124	AX-95962040	SCR100_Os01g07530_95741	GATGGGCGCGAAGCCGATCCCCAGCTCCGGCGAGA[C/T]GATGGCCCGCACGGGCGCCACCACGAGGAGCTCGT
1125	AX-95915861	SCR100_Os01g07530_95859	AGCTGCAGCTTCCGCGCCTCGACGAAGTAGACGGC[A/G]AAGCGGTCGCCGCCGCCGCCGCCGTGGCTCCACTC
1126	AX-95915911	SCR100_Os01g07530_96171	GCGAGGCGGCGGAGCAGGTCGAAGTCGTGGCACCC[C/T]ACGGCGTCGCTGACGTAGACGGGGCCGCCGGAGAC
1127	AX-95941080	SCR100_Os01g07610_58931	AGTCCGCATGCGAGCAACGGGATGACATGGTTCGC[C/G]GTGGCTGTCGCCTGAATTCGTTCGTGTATACTTGC
1128	AX-95941174	SCR100_Os01g07610_58985	CGTTCGTGTATACTTGCCTTATCAGAGTACATTGC[C/T]GTGCAGGCGATGTTGATGAAGCCATGCAATTGTTT
1129	AX-95944551	SCR100_Os01g07610_59040	AGCCATGCAATTGTTTGAAGAAATGATCTCTATTG[G/T]GTTGAAGCCGTATGATGCTACATACAGCCATCTCA
1130	AX-95943569	SCR100_Os01g07610_59145	GGGCTCGGAGTACATGGACAAGATGCTCCATCAAG[G/T]TTCTGTGCCGGATATTGGCACTTGCAATGATATGC
1131	AX-95933804	SCR100_Os01g07610_59233	TCAGGACATGTCAGCAAGGCAAACGAGCTGCTAAC[A/G]GCACTGATGGACAAGGGGTTTGTTCCCGATCAAAA
1132	AX-95942164	SCR100_Os01g07610_59260	CTGCTAACGGCACTGATGGACAAGGGGTTTGTTCC[C/T]GATCAAAACACATACTTGAGGATGACCAATGGATA
1133	AX-95917825	SCR100_Os01g07610_59500	GCACCAACTAGTGAAATATATGATCTTTTGATCAG[C/T]GGTAACTGTGAGAAGGGTAACACTAAGAAGGCACT
1134	AX-95943495	SCR100_Os01g07610_60074	ACTTCAAAGTATAGTAGAAAACCATGCACCTCTTC[A/G]TAAGTTCATATTGCCGAAGTGAGACATTCCATTCA
1135	AX-95917280	SCR100_Os01g07610_60567	GCATTTGCAGTGCCAGATTGATGTGCAGGTACCCA[C/T]TCTTCCACTTTCCCTGCTCCTTAACTGGTGAAGAT
1136	AX-95941279	SCR100_Os01g07610_60864	CGTGGCGCCGGGCAAGATCGCCGGCGCCGCCGTCG[C/T]CAGCCGGAGCCGATAAATAACACAAGTACGCAGTA
1137	AX-95934469	SCR100_Os01g07610_60942	CTCACTAATTTTGCTTCTAGCACGTCGTTTGCTCA[C/T]TCCATTTCACGGCTGTTATATACGCTTAAAAACTG
1138	AX-95962342	SCR100_Os01g07610_60961	GCACGTCGTTTGCTCATTCCATTTCACGGCTGTTA[C/T]ATACGCTTAAAAACTGATCTGCATGCAAATTTACA
1139	AX-95916752	SCR100_Os01g07610_61036	GTAATCCCTGTCAGGGTTTAGTATGGTTAAGTGTC[A/T]CTGTTGAAGGTTACTTGTGTGATGCGACTACTCAA
1140	AX-95941748	SCR100_Os01g07620_62113	CCACCATCATCAACAACAATCTCATCAGCAGCCTG[C/G]AAAACTCTCTGAATTCGATTTGAGAAGAAACGCTG
1141	AX-95933493	SCR100_Os01g07620_62719	TTTGGAAAAAAAAAGGAAGAGATTTGTAGTGAGAG[A/G]CGTCCCTCGAGAAACCGTGAACGTGCTGGGGATTA
1142	AX-95944763	CSCWR_Os01g07630_64970	TTATACCCTTTATCAGTCCTTTTAGATCTCAACTG[A/G]TTTGAAAAGAATATGCTAAATTATGGTGGATGTCC
1143	AX-95915857	SCR100_Os01g07650_79136	CTGGCTTATGGCGCGCCGTGGCTCACCGCCTGGAG[A/C]GCGAGACAGGAGGCGGCGGCGGCGTTGTGATGTCG
1144	AX-95941548	SCR100_Os01g07660_80227	AAATGCCCAAGCTTAGTCCTGCCACTAGTAGGAAA[C/G]TAAGTTACCAGCTATCCCCGAGGCTTGTAAAAGAA
1145	AX-95939621	SCR100_Os01g07660_80265	AGTTACCAGCTATCCCCGAGGCTTGTAAAAGAATT[G/T]GAATGTAGTGGTCACGCTCAATCCGCATCATTGTC
1146	AX-95962159	SCR100_Os01g07660_80275	TATCCCCGAGGCTTGTAAAAGAATTTGAATGTAGT[G/T]GTCACGCTCAATCCGCATCATTGTCCTTTGAATTA
1147	AX-95943951	SCR100_Os01g07660_80631	GATTCACCATGGATCTAAGAGAGTAAATTTCAAAC[C/T]CATTCCTCACTTGCAAAATCAGGTAAGAGACCTCG
1148	AX-95917642	CSCWR_Os01g07700_93206	ATATATGTTCTTGTTTGCTACACGCAGGTGTAACT[C/G]TGAGGAAACCATCTTTCCAGCAGAGATTGTTTTAG
1149	AX-95939860	CSCWR_Os01g07700_93642	ATATTAACAGTTAAAATTTCACCCAATGTTTAGAT[C/T]CTACATAACAGTACTGCAGTAGCTGCAAGTGTAAG
1150	AX-95962587	CSCWR_Os01g07700_93660	TCACCCAATGTTTAGATTCTACATAACAGTACTGC[A/G]GTAGCTGCAAGTGTAAGAAAGTTATTTAGCACAAC
1151	AX-95918862	CSCWR_Os01g07700_93960	AAGAAATATGCGATTCTAAACCACGGGAAACGCTG[C/T]GATCAGAACATGGTGATTATCAGTGCTCCCGTGAG
1152	AX-95942663	CSCWR_Os01g07700_94727	GTGCTCTAATGTGAATTGACAACAGTTGGGTCATG[A/T]TAACTAACCTGAAACATGATCTGGAACAGATAACC
1153	AX-95918912	CSCWR_Os01g07700_94953	ATCCATAAATTGAAAGCACCGAACCAAGCTAAAAA[C/T]GAAAGTGTTAAGGAATCCATTAGTACATATCGAGA
1154	AX-95933965	CSCWR_Os01g07700_95085	TTGCAGGCAGCATTATAGCACATGGAGCGACTGAG[A/T]CGCTGGTGCCGGTAATCATATGAGAACTGGATAAC
1155	AX-95918126	CSCWR_Os01g07700_95272	ACAATTTTCTGAAGATCATAGTTCAGTTAGAAATG[A/T]GCACATCTGCAAGGATGGTGAGTCATCTTTGAATT
1156	AX-95941286	CSCWR_Os01g07700_95423	ACTCCATCCATCGACGACGACATCAACCGCAAGCA[A/G]GGAGGCTAAAATGAAGAAAGACACGACGCGGAACG
1157	AX-95917705	CSCWR_Os01g07700_95826	ATGCCTGTTCTTCTACTGCAAAATTAGATTCTTGC[A/G]CCAAGATAAAGAGAGGAATTATTCTTGCCGACGAA
1158	AX-95942478	SCR100_Os01g07730_08131	GGCGAGATTCAACCTTGCAACCTCATGTCCTTGTG[C/T]TCATGTGCTCGTACGATACGAAAATAGAATTCTGA
1159	AX-95933473	SCR100_Os01g07730_08883	GATTGCTGAATTCTTCTGAAATTTTCGGTTCTCGC[C/T]GCAGCTGGCCAAGATCGCGCCGCTCGCCGCCGGGC
1160	AX-95916408	SCR100_Os01g07730_08954	ACATGCTGGGCACGGTGTTCACCAACATGAGCCTG[A/G]GCAAGGTCGCCGTCTCCTTCACCCACACCATCAAG
1161	AX-95942276	SCR100_Os01g07730_09066	CCTCGGCGAGGTGGGTGACACAATTCAGTGGGTTC[C/T]TGTCAATCGATTCAGAGATGAAATTGGTGCTGAAT
1162	AX-95942150	SCR100_Os01g07730_09465	TTCCCCAGTGATTACAGTCTCTCGCTTCTTTCGAA[A/G]CCGGTAATTCGATTCCTAACAGAGATTATCTTTTG
1163	AX-95916568	SCR100_Os01g07730_09643	AGGATACCTCCGGAGCACTGTGAGTGTTTGAAAAA[A/T]TCAGATAAACAGACACTATTCCCAAAAATATATGA
1164	AX-95916866	SCR100_Os01g07730_09811	GGTGAGGACTGAGGAAACAGTCACCTCTTCTTTGG[C/G]TCAAGAAAGATTTGTGCTTGATGATTCATTGACCT
1165	AX-95944459	SCR100_Os01g07730_10239	CCTGAGAAGAGAGGACACGCTTAATTACAGTTCTC[A/G]CAGTTTTTGTTTTGATTTGGGATACATAGATTAGG
1166	AX-95917596	SCR100_Os01g07730_10406	TGCTGAATATTCTCAGATCTCGAGAGAAATTCATT[A/G]GTGTCCAGGCGCAAAATCAATAAAGCTATCACTTG
1167	AX-95940762	CSCWR_Os01g07760_21851	GACTTGGCGCCGAGGACGCGGGCCCGTGTGTCAGG[A/G]AAGTACTCCATCCCGGGCAGCTCAGTCACCACACC
1168	AX-95933508	CSCWR_Os01g07760_22061	AACACATCATCCAGCATTCCCAGGTGCTCGTACCA[C/T]AGCGCCATCCGGAAGCCATGGATCTGGCCACGGGC
1169	AX-95916402	CSCWR_Os01g07760_22109	AAGCCATGGATCTGGCCACGGGCTGGTTGCCTGGT[C/T]GCCAGATGGTATGGCTGGTACCCGCCCATGGCGAT
1170	AX-95942114	CSCWR_Os01g07760_23562	TTTGGCTGGTGGAAGTCATCATGATGGGTACTGTC[A/G]AGTGTCCTAAACAAAGAATGGTACTGAGTGTCATA
1171	AX-95943948	CSCWR_Os01g07760_23984	AGGTTTTGGACGATTGGAGTCCCTAACCAAGGTGA[A/T]CTCAGTGTATACAGACCAGCCAGTGATGTAAATCA
1172	AX-95933807	CSCWR_Os01g07760_24453	ACATTGGAAGCCATATGAGCGCAATAGATGTGGAA[C/T]GACTCATACCAGCGAGGGTTGATGGGCTCATTGGT
1173	AX-95933378	CSCWR_Os01g07760_25127	AGCAAGAGCAAAGACGAGTAGATTAAGGAGAAGGG[C/T]CCGAACCTTGCGGATGAACTTGGGGGCGCTTCCGC
1174	AX-95916276	CSCWR_Os01g07760_25684	CGTGCACGTCGTTCCCGGTTTCCCACCACGCGTCG[C/T]GGCCACGGATCTCGAGCCGGGAGGAGGAGGAGGCG
1175	AX-95942148	CSCWR_Os01g07760_26034	TCGACGAAATGTGCAGCCCCACGAAACTGGCTGAT[A/G]CATAGCTTATCCGGTTGGGATCACCAAGGTGAGGC
1176	AX-95917816	CSCWR_Os01g07770_29047	TTGGTCCACAGTCAAGGATTGCAGATAGGGTTTTA[C/T]GATAATAATTGCCCTGATGCTGAGGACATAGTCAG
1177	AX-95941976	CSCWR_Os01g07770_29092	TGCCCTGATGCTGAGGACATAGTCAGGTCTACCGT[C/T]GAAAAGTATTACAACAATGATGCAACCATAGCCCC
1178	AX-95919003	CSCWR_Os01g07770_29189	ACTGTTTTGTTCAAGTTAGTTTCCTTCATCCATAT[A/G]GTGTTAATCTGGATCTCATGTTTTTATGCCTGACA
1179	AX-95916442	SCR200_Os01g07780_32799	CTTGTCCGGTCAACTCTCCAGTGACCTCGCCATCT[A/C]CTCAGCCATCGCGGACGTGCTGGTACACGGTGCAG
1180	AX-95916058	SCR200_Os01g07780_33035	ACACGGTGCAGATCAAGACGAGCTGCGCGTCGCCG[C/T]GGCGCACGTCGCCGCCTCCGCCGCGGCGCAGTGAT
1181	AX-95941053	SCR200_Os01g07780_33408	GGCGCAGTGATGGTTTGCGACGTCGCCGGCGAGAT[A/G]AGCATGATTCGCAGTGATGGTTTGCGACGTCGCCG
1182	AX-95915892	SCR200_Os01g07780_33425	CGACGTCGCCGGCGAGATGAGCATGATTCGACGAC[A/G]AGCACGTAACGGCGGCGGCGGGGCGGCGCTGCCGC
1183	AX-95941033	SCR200_Os01g07850_76772	GGCGCTGCCGCTGTCGACGCTGAACCACGTCTCCC[G/T]GGTGTGCCGGAGTATATATATACGCCCATCCATGC
1184	AX-95917918	SCR200_Os01g07850_77156	CCCATCCATGCCAATGTGTACACTAAATTTTGTTC[C/T]TGGCGATGGGATTAATTGAGAACCAAGAGAAACTA
1185	AX-95934145	SCR200_Os01g07850_77779	AAGAGAAACTAATTTCAAATAGTGTCGGCTAACCA[C/G]TAGCACATTTGGAGGAAGGCGGCGTGTACGTGGAC
1186	AX-95940666	SCR200_Os01g07850_78445	TGTACGTGGACCAGATCTTCTTCCACGACCCCGAC[A/G]GCTTCATGATCAAGTGCGACGGCGTCGGCATCGCG
1187	AX-95940529	CSCWR_Os01g07870_02408	ACCAACCTCGAGGCGCTCGCCGGCGACGGCTCTGG[C/G]CGGAAGGTCACGGCGTTCACGCTCTCCAAGGCACT
1188	AX-95943174	CSCWR_Os01g07870_03104	TCCAAGATCATCGACCTGAGGAAGACGGAGACAAA[C/T]TGGCTCAAGAAATATCTCTACACATCGACCATTGT
1189	AX-95943953	CSCWR_Os01g07870_03629	ACCTGTGGGACGATGGCGTATGTGAGCCAGTCGGC[A/G]TGGATACAGAGTGGTAAGATTCAGGACAACATACT
1190	AX-95944423	CSCWR_Os01g07870_03710	CAGATGGATAATGAGAAGTATGACAGGGTCCTCGA[A/G]TCATGCTCGCTGAAGAAAGACTTGGAGATATTGCC
1191	AX-95944081	CSCWR_Os01g07870_04304	TGGAACTGGTTGGTGCTCACAAGGATGCTCTTACC[A/G]CATTGGATGCGATAGATGTCACAAATGGAGGCAAC
1192	AX-95919084	SCR100_Os01g07890_15204	GGCTAGAACCTTCTTGGTTTAGATGGCTCTGAAAG[C/T]ACCGGCTTCCTAAAAATTCCACAGAAGATGCATCC
1193	AX-95934149	SCR100_Os01g07890_15240	ACCGGCTTCCTAAAAATTCCACAGAAGATGCATCC[A/G]GGAACCTTGGGTGAAGGAGGATCCTGTGCTGGGGG
1194	AX-95933482	SCR100_Os01g07890_15495	GAACCGGACCTTCTAAATGTCTGCGAAGATCTTTG[C/T]AGCGCGGCCATGTTCCTCACGGTGGTTCTCTATCT
1195	AX-95964597	SCR100_Os01g07890_15507	CTAAATGTCTGCGAAGATCTTTGTAGCGCGGCCAT[C/G]TTCCTCACGGTGGTTCTCTATCTAGGAATGTTCTA
1196	AX-95916362	SCR100_Os01g07900_16446	GGGCATGGGGTTCGCATCGCACGCGTACCTTGGCG[A/G]GAAGCGGCCGCGCATGACGGTCCAGCCGGAGACGC
1197	AX-95933852	CSCWR_Os01g07910_17063	TTCCAGACCATCTCATAAACGGCTGAAGCAATGCA[A/T]ATCCAGGTGCATGGGCCGCAAGAACATATCGCAGA
1198	AX-95918134	CSCWR_Os01g07910_17328	TACCATCTCTGCAGTGTATCCTAACTCTTTCAGAA[C/T]GCCGGTGAGCTGCAGAGTAACCAAATTGATGATCA
1199	AX-95943668	CSCWR_Os01g07910_17358	CAGAATGCCGGTGAGCTGCAGAGTAACCAAATTGA[C/T]GATCAGTAAAACATTAACATGGCCAAGCAAAAGAG
1200	AX-95919389	CSCWR_Os01g07910_17542	GTCTGTTAGCTGGAACTTGGCAAGCGAAAATTGTC[A/G]CTTTTAGCTAGGAATTATCTTAGTATGTTCATCCA
1201	AX-95919137	CSCWR_Os01g07910_18058	TTGTCCACCGTGTAGAATACCTAGAGAAAAATTAC[A/C]AGGGCGTGTTACACTAACAAAAAAATCCCATGTAA
1202	AX-95942655	CSCWR_Os01g07910_18110	ACAAAAAAATCCCATGTAATCAGATCAAAATGAAT[G/T]AAACCCTGTAGTAATACCAACCTTGAAATTAGGAT
1203	AX-95918936	CSCWR_Os01g07910_18364	TGTTCTGTCATGTCAGCATGCATAACAAAGTTACG[C/T]GGTATAGCAATATCGTTCACATAAAATGATAGTTT
1204	AX-95942857	CSCWR_Os01g07910_18429	TAGTTTCTCAAAGGGATGTCACAAGGGTGCAAGTC[A/G]GTGCAAATAAGTTCAAAAAAATTGTGATGGCAACA
1205	AX-95943566	CSCWR_Os01g07910_18861	TTGACCTCAACAACATCTCCTGGTTTCAGACTTGC[A/G]AAATACTGACTCATTTTCCCATCAGGATAAACCTG
1206	AX-95942899	CSCWR_Os01g07910_18968	GTACTACCTTACACTGGACTACAAGAACTGCTGAT[C/T]TAAAAGCAACTAGCATGTTCTGAACTTCAGACATT
1207	AX-95919186	CSCWR_Os01g07910_19057	ATTAGCAGGTCAAAATATCCTTTAGAATCTGGATC[A/G]GAGATAGGTGTGTACCTGCAGAAAACATGTTAGAT
1208	AX-95943041	CSCWR_Os01g07910_20009	ACTAACGTGAACTACGGGAAATTGATAATGGGTGC[A/G]ATTAGTCAAAATACAGAAGCATTACATAGCAATAT
1209	AX-95943730	CSCWR_Os01g07910_20387	TTTGCAAGCTGCAGCCAGGATCTGAAGAGGATTCT[C/T]TAACTTTGTACATCAACACATTGGTGATCAGATGA
1210	AX-95943579	CSCWR_Os01g07910_20608	CATAATCAGATAACATATTGATGTGCATTAAGTAT[C/T]TGACAGTAGTATGCCTGAAGGAACACATTTACACT
1211	AX-95943801	SCR100_Os01g07920_24018	GGCAACATATACAGTTTGTTACACCATTCTCTGCC[C/T]ATGACATCAATATTTCTACTAGCAAAAAATTGCAA
1212	AX-95918203	SCR100_Os01g07920_24676	ACTGCTTGATTTAGGTTCCTCCTTGATACTGCCAC[G/T]TCTGTTCACTCCATACTTCAAGACCTGAATGCTCT
1213	AX-95940820	SCR100_Os01g07920_24756	CTGAAGACCAGCAGGAATGTCAGCAGCCAGTACAC[A/G]GCATGCAATGTTTCTGTGTTGTCGAGTGAGTGATT
1214	AX-95918666	SCR100_Os01g07920_24815	GAGTGAGTGATTACCTTTTGGAAGAAAGCTCCATA[A/G]CGATATCCTGTCCTCAATCTTGGAAACAACTATAT
1215	AX-95918178	SCR100_Os01g07920_24905	ATAGGTGTTTAGAAGTAGCACAGTCCACGGCTAAT[A/G]GTACTTCATACAGTAGATCATAAGTTCATCCTTTT
1216	AX-95934036	SCR100_Os01g07920_25139	TGGAGGTTTCTCTTGTATTTATTTCAATGAGAGTA[C/T]ATTTTCTGCATGATTCCAAAATACCACAAATTATG
1217	AX-95917173	SCR100_Os01g07920_25282	CTATTTCTATCACCATCAGTAAATGCTAAAGATGA[A/C]TCCATATTACCACGTCCCTGTGATAATGAAAACAT
1218	AX-95919322	SCR100_Os01g07920_25385	TAATAAGCTGTGATAACAGTGTTACAAAAATTACC[A/G]TAGATACTAAATGGTCACACTCCATGTCAGAAAGA
1219	AX-95918898	SCR100_Os01g07920_26101	GGATCAAAAACAAGGTGTGAGCTTGAAGCAGTTGA[A/G]CCACCTGTGGAGTTCACTAACTTTTCTTGTGCAAT
1220	AX-95918620	SCR100_Os01g07920_26560	ATGCCACCAAATGGTTGCATCAACCCACGATAATC[A/G]AAGCGATTCATCCAAAGTTTTATACTAACAACACC
1221	AX-95916991	SCR100_Os01g07920_26669	AAGACCTTCTAAATCAATCCTAATGCATCAATACC[A/G]TGATCATAATCAACACAAGATCATCAGGGAACAAT
1222	AX-95919476	SCR100_Os01g07920_26740	ATAAGACAGGCAACATTATACTTTAGACTTCAAAG[A/G]CATGTTTTTGTTCACTACCACTAGCCTACAATGTT
1223	AX-95942960	SCR100_Os01g07920_26839	AATTACCCACAACAGCAACTGTTGCAAAAGACATC[A/G]ACACTCATGAAAATCCAACCTTGAGAAACTGAATC
1224	AX-95933916	SCR100_Os01g07920_26975	GAGAACCTTGCATCAAAAATTAGCAAGAGCAAGAA[C/G]AGCAATACCTGCGCGAAGAAGCCAGAGCACCAGGC
1225	AX-95939610	SCR100_Os01g07920_27021	GCGCGAAGAAGCCAGAGCACCAGGCGGCGCAAATG[C/T]TAGCCATGCTGCAACAAGCACCAGCACGGCTCCAA
1226	AX-95962194	SCR100_Os01g07920_27031	GCCAGAGCACCAGGCGGCGCAAATGTTAGCCATGC[C/T]GCAACAAGCACCAGCACGGCTCCAATCCCAGATCC
1227	AX-95939883	CSCWR_Os01g07930_27299	GAGGAAGACGGAAGGACACAAACACAATCTCACAA[A/C]GATAAAATTGTTCCAGTTCTTACGACACGACGGCA
1228	AX-95964609	CSCWR_Os01g07930_27315	CACAAACACAATCTCACAAAGATAAAATTGTTCCA[A/G]TTCTTACGACACGACGGCAATGCAGGTCTGCTTAC
1229	AX-95933543	CSCWR_Os01g07930_27523	GACGACGATCGATGAGCTAAGGTAGCAACGCGAAA[C/T]GATCGATCGATGCATGGCATGGCAATTGGCAGGTG
1230	AX-95934212	CSCWR_Os01g07930_27596	GCTCGATCAATCATGGCGAGCGAGAGATCGACGAT[G/T]GGTTTATGGATGCTCATACCCCTCGAGCCAGTCGC
1231	AX-95916231	CSCWR_Os01g07930_27675	CCGGTCATCTTCTTGAGGCTGAGCATCTCCAGGCG[G/T]GTCATCTTCCGGCCTCCCTGCTCCGGCGGCGGCTG
1232	AX-95940528	CSCWR_Os01g07930_27876	AACGTCCTGGGCACGGTCACCGCCACGCTCCTCCG[C/T]GCCGGCATCTCCCACGACGACGACGACATCGACGA
1233	AX-95940888	CSCWR_Os01g07930_28037	CGGCCATGCACGCGCACGTACGTGTGATCGATCGA[C/G]CTAGCTAAGCTAAGCTATGGCGATCGCGAGCGAGC
1234	AX-95940753	CSCWR_Os01g07930_28064	TCGATCGACCTAGCTAAGCTAAGCTATGGCGATCG[A/C]GAGCGAGCGTTACCTGCAGCGGAGACGTGGGGGAA
1235	AX-95962185	CSCWR_Os01g07930_28125	CGTGGGGGAAGGCGCAGGTCTCCCCGAAATAGCAG[A/G]TGCCCTTGTCCCTGAACTCGAAGCACACCTTGGTG
1236	AX-95942834	CSCWR_Os01g08120_24495	TGCCAGTAAAGAACCTTCTGCTTTTCCTCTTCCGT[G/T]ACTTCAACAAGGACCTCAGTTACATCAGGCACATA
1237	AX-95944434	CSCWR_Os01g08120_24633	GACCTATCAGCGGCTACAAATTCGTGAATTATGCC[A/G]TTCATTTCAATCATACTGCAACCAGGTTCTTTCTT
1238	AX-95942501	CSCWR_Os01g08120_24795	GTGCTGTTATCTGGATCCAACTCAAGGAGACGCTC[C/T]GCTGCCAATTCACCTATTTCTGAATTACCATAAAC
1239	AX-95962002	CSCWR_Os01g08120_25775	AGCCGAGAGCACCGAGACGTAGGTGACCGCGGTGG[C/T]CATGGCGCTGGCTCTGACCATGTCCACGAAGGAGC
1240	AX-95918561	CSCWR_Os01g08150_37136	AAGTTTATCACCTTGAAAGGTGAATTCCTGAAATT[G/T]CCCATTGTTGAAGTTTCACCTGCAATTTCCTCTTC
1241	AX-95943701	CSCWR_Os01g08150_37245	CCTCCAGGAAAACCCTCAGCTCCTGCTTGAGAGGG[C/T]TTCTGCTCCTCAGTCTTATTCCTGGAAAATACTTC
1242	AX-95933932	CSCWR_Os01g08150_37416	TCTGCTTCTCCAGTTCATCCTTCTGCTGGTACTTC[C/T]TCCGGAGCTCGGTTTCGGATGAGTCACACATTGCT
1243	AX-95934373	CSCWR_Os01g08150_38162	GGCCGGTTTGCATCAAGAGATTTGAGCACCGAGCT[A/G]TCGGATCCCCTGGAGGAAACAATGGCAGCAGGGGC
1244	AX-95934073	SCR100_Os01g08180_59293	GCATTCTACCTACATGTAGGTGAATGAGAGTGTCA[A/G]CTCGAGTGATATCTCTTGCTCCTGCTCCTGATGCT
1245	AX-95940598	SCR100_Os01g08180_60062	ACACACGCTCTGACCTCGTCGTGGCGGCGCGAGAC[A/G]TTGCCGTCGTCGTCGACGAGGTAGCCGGCCTCGGC
1246	AX-95919082	CSCWR_Os01g08190_74846	TAAATTCCACACAAACATTGAAAACCAAATTCAAG[A/T]ACTTTCCATGTCACTCTTGAAAAAAAAGAAGAAAA
1247	AX-95943301	CSCWR_Os01g08190_75668	ATTCTGTTCAAAGGGACACCTTAGATGAAGCACCT[A/G]CAAAGGTAGTTTCTTCATGGCAATGTGTATTGTTG
1248	AX-95919422	CSCWR_Os01g08190_76195	ATGTAGTAGCTGTTTGACTAAATTTCCGTAATCAA[C/T]GCTATCTTGATGGTTCATACTGTAATGGCTGTTTA
1249	AX-95941827	CSCWR_Os01g08190_77007	CCTGGAGAGATGGACAGCAGAAGGCTTCGGATGCT[G/T]TTGAGTAGCCGAAACATTGTTCCTGGGAGGGATGG
1250	AX-95918468	CSCWR_Os01g08190_77583	AGATAACTTCTACATCTTTGGTTTTCGACCTTAAC[A/G]CCTCGTCATTATATGTAGTAGAAGATAGCAGCTAT
1251	AX-95944675	CSCWR_Os01g08190_77735	CCTTCCAGGCCAGCAGGAAAAAATGGGAGCTGGAA[G/T]TGTTACTATTGATGGAAGCCTGTCTAATTCATTCC
1252	AX-95941909	CSCWR_Os01g08190_78443	TAACTTATGGCTAGTTGAAGTTGAATGGTTGGCTT[C/T]GACATATTAACATCATTGGCAGTGGTTACCCTGGC
1253	AX-95934328	CSCWR_Os01g08190_78894	GGGCTTGTTAAGATGCTCAGCCTAGTTGATACTCT[C/T]GGAAGTGGGCAGGCATATCTTTGACTTCATGGTGA
1254	AX-95919501	CSCWR_Os01g08190_79200	GATTGCCTCTGTGTTATGTTGCAAAAACCTGCCAA[C/T]TAGCACTGAAACCATATCAAATTGCCATTTGTATA
1255	AX-95942216	CSCWR_Os01g08190_79387	TGTCGTGAATGATCTACAACATCAATTTTGAGATT[C/T]ATAGGCATGGCATGGATTCATTTTGTAGAAGTGGA
1256	AX-95944499	CSCWR_Os01g08190_79489	ATACTTCTGAACTTTCAGATTCCTGGGTAATGTCA[A/G]TACTTGTAATGTTAAAGCTGCAAGGGCAGCAAAGT
1257	AX-95942408	CSCWR_Os01g08190_79528	TTGTAATGTTAAAGCTGCAAGGGCAGCAAAGTACT[G/T]TTGTGTTTTACTGCTCATCATATTCTAATGCTGTC
1258	AX-95918466	CSCWR_Os01g08190_79618	GCTATTCAATTCGAACGTTCACTGGGCACTCAGCA[G/T]CTGTTATGTCACTGGATTTCCACCCAAACAAGGAT
1259	AX-95918720	CSCWR_Os01g08190_80849	ATTCATTCAAAACTAATCTGCACTGATCATCCTAA[C/T]TCCTAAGTAGCTGGTTAAAAATGACTTTTTCTAGA
1260	AX-95919560	CSCWR_Os01g08190_80942	CACTGAGGATCATTCCACAACTTGAATTTCAGTAC[A/G]TCATTACACATATATCAAGTTCCTCAAATATTCCT
1261	AX-95964782	CSCWR_Os01g08200_83879	GAAGAGTGGGAACCCCGTGTACCTCCACATCGTGC[A/T]GCGCCGGAAGCCGGAGCCCGACGACGAGGCGGATC
1262	AX-95943641	CSCWR_Os01g08200_83985	ATGAGTGACAGCGCTTTCCCACTGATCACCATCGT[A/G]TATTTCATACTGTTAAAATTGTGAACGCATGAATC
1263	AX-95919199	CSCWR_Os01g08200_84751	GCTTCTTGGGTTGCTGACAAGAAAAAAGTCAGTGC[A/G]CATGCTATGGATCTGAAGCAGCTAGACAATGGTGT
1264	AX-95917688	CSCWR_Os01g08200_84982	CTTGCGGTAAAGCTTGGAACAATTACTGCTGATTT[A/G]GAAGCAGCAGGTAATGCTACTCGTGGACCTTTTAC
1265	AX-95942656	CSCWR_Os01g08200_85456	CTTTTAGAGATATGTTTGTTATAAATACTTGTCTT[C/T]ATTCAGAGGCACAAAAAGTTGGAAAATGTTAATGA
1266	AX-95944236	CSCWR_Os01g08200_85951	AAGGTGAGTAGTATCATTTTCGATGACATTTATGA[A/G]CGATAATTTAGCTCTGCTCAATATGACTTGCTTTT
1267	AX-95943321	CSCWR_Os01g08200_86437	TCACGGTTGGTTCTACTTTCTCAATTGATACTTCA[G/T]CACTTCTTGTCTAGAGTTGCATTTTTTCCTTTTTA
1268	AX-95943331	CSCWR_Os01g08200_87014	CCATTGAAGGCTTTGCATTTTGTTTCTAAGTGAAC[A/G]TTTTCCTCAATTCAGTGCTACTGTGGTATGATAAA
1269	AX-95942424	CSCWR_Os01g08200_87144	TTATACTCATCACTTGACATTTTCAGGACAAAGTT[A/G]GCTCATGGAATGCTCTCTGGCAAATACTCTGTGCC
1270	AX-95943661	CSCWR_Os01g08200_87223	AGGTAAGAATTTGTTTGTATATTTGCCTGTTGTTA[C/T]GCTTTGTGTTGTTGGTAGTTACCTACTTACCTTAG
1271	AX-95943613	CSCWR_Os01g08200_87739	AATCGAGACCCTGTCTGGAATAATGGAATTACTCA[C/T]GATATAGTTCAATCCTATGGAATCTGAAAATGTTT
1272	AX-95933805	CSCWR_Os01g08200_87771	TCACGATATAGTTCAATCCTATGGAATCTGAAAAT[G/T]TTTGGCGTTCCTAACAGGGCCCAAGGTCGGGAGTA
1273	AX-95934106	CSCWR_Os01g08200_88264	ACCATGAGCTGAATCCTTTTACAGGGTTCAAATTC[A/T]TCATTGAGGAGCGTCTTCAATGCCCTTCTGGAAAA
1274	AX-95944282	CSCWR_Os01g08200_88429	TTGTATTATAAAGTTAGTGCATATATCCTTGACAC[A/C]TGTGAGATATGCAGAGCAGCTAGAAGCATTTCATG
1275	AX-95919245	CSCWR_Os01g08200_88903	AATTCAACTCAATATAGCAGATGAAATGTAATGCC[C/T]GAGCAATTCAACATTAACACATTACTGTGACTGGG
1276	AX-95917424	CSCWR_Os01g08200_88970	TGGGTGTACTGCTATAATTTAGTCGTACTATCTTA[A/G]GACCATTACCGAGACACTTAATAGGGAACTTCCAG
1277	AX-95943175	CSCWR_Os01g08200_89128	GATCATTCACAATGTTTTGTTTCAACATTGTCCTT[A/G]TGTGCAAATAGTAAAATGGTATGTTCATTATAGTT
1278	AX-95918100	CSCWR_Os01g08200_89383	TGTCAGTTGTCTCTCATGTGTGCTGACTCTAGATT[C/T]GAATAGTTGCCCCAAACTGTATGGCGGACTGATTT
1279	AX-95944033	CSCWR_Os01g08200_90591	AGGCGATGAATTGGCTTCTCTCACACATGGATGAT[C/T]CAGGTCAGTATACAAACAGAAATGTTACATATTAC
1280	AX-95918664	CSCWR_Os01g08200_90918	TACATTTTCTTGTACAGTTCGCAATGTTGAATACC[A/T]CTCAGAAAGTTGATATTTGCTTATTTTCATATAAT
1281	AX-95944636	CSCWR_Os01g08200_91025	TTGTCTGCAACCAACCTTTTTGATCGGAGGCTTAT[A/G]TTTTGTACTTCTAATGTGATAGGGTGGAAATATCG
1282	AX-95917508	CSCWR_Os01g08200_91100	AGCAACAGACTGGATTTTTAGCCACCCTGAGGCTT[C/T]TAGCTCAGTACCTACTGATTCTTCAACAAGCAATA
1283	AX-95918354	CSCWR_Os01g08200_91228	TCTGTTTTACTGTTTCTAGTGCCAAGCTTCCAATC[G/T]CATGAGCTAATTTCATTAACATTCTGAACTGTTAA
1284	AX-95916299	CSCWR_Os01g08200_91908	CCTATGATCAAAAGCACGGCGGATAGTCGGTGAAC[A/T]TGCATGCAGATGGACTTAGAGCGAGTGTTGGTCAC
1285	AX-95917488	CSCWR_Os01g08200_91980	TCCTGTCGTGCTGACTTTAGACTGATCGATCAGCT[C/G]GGATATCACTTTGTTCCATGGCATTATGCATTGGC
1286	AX-95918921	CSCWR_Os01g08200_92027	TGTTCCATGGCATTATGCATTGGCACATTCAATTC[A/T]TCTTTGTCGATCTATCATCTTAGCGTTAACATTCT
1287	AX-95934467	CSCWR_Os01g08200_92158	GGACGGTCCCTGATGCCGCATATATATTTTGCACA[C/T]TGTAGCAGAGCGCTGGGTGTTAAAAGATTGGTCCT
1288	AX-95943366	CSCWR_Os01g08200_92179	ATATATTTTGCACATTGTAGCAGAGCGCTGGGTGT[G/T]AAAAGATTGGTCCTGGACACCAACACCAAGCATCC
1289	AX-95962028	AGCRG_Os01g08220_01718	TCGGCATCGCGACGACGACGACGATGACCAGAGAG[C/G]AACACACTCGCGCGCTCGCTCGTCTCGTCTGGCAG
1290	AX-95917265	CSCWR_Os01g08270_54240	AGAGGAGAGGTTGGGGTTAAAGAATTCGGAGACAA[C/G]AACCTCTGAACTTCTCGAGTCAGTCACCAACTGAT
1291	AX-95940876	SCR100_Os01g08280_56839	TTCTGTGGCTGGGGATTGTATCCAGATTGTGGAAG[C/T]GGCCAGAGTTTGTAGCCGAGTAGACTGACGAAAAG
1292	AX-95941695	SCR100_Os01g08280_57120	TTGGCTGTTCCAGGGTGGCTATCTGAACGTCCTCT[C/G]TGGAACAATGATGTCTAGTTGTCTATCTCAATGGT
1293	AX-95944930	SCR100_Os01g08280_57400	TTTGTTCTGACTGATGGAATTTCTGAAGCAGTAGC[A/G]ATAGAGTTTTTCCCAATCCCGTTTATCATTGAAGA
1294	AX-95942742	SCR100_Os01g08280_57622	TCCTAACTAGTTCAGTATTGAGTTCCCATGTCACC[A/G]GAACTAGATAAATAGAAGGAGAGATGCTCAGATAG
1295	AX-95942850	SCR100_Os01g08280_58246	GGCAGATGAACCAGAAATTCTCAGGGTTATCTCGT[C/T]CATCCTTGAGGTTGTCTCAAAATGATGATGGAGTT
1296	AX-95941757	SCR100_Os01g08280_58348	AAGCACGTCCTAGTAGGACATCCCGTTCTCAAACC[A/T]ATTCTGGTAATTGTTCTGTCCTCTCTCTCTCTCTC
1297	AX-95943153	SCR100_Os01g08280_58960	TAGCAGATAATAAGGCTAGGAAACCGGAAGTCGGT[C/G]GTCAGAATGTGTCAGTTAGTTCCAGTGGCAAACCA
1298	AX-95944680	SCR100_Os01g08280_58999	AGAATGTGTCAGTTAGTTCCAGTGGCAAACCAGTC[A/C]ATGAGAGTTCAAGTGATGAGAACAAAGAGTCTGCA
1299	AX-95934037	SCR100_Os01g08280_59189	CAGTCAGTGAAGCTATTCCTGTTCAAAACCAAGCC[A/G]CTGCACAGAAGCTTCTGCAGAAAATGACCCAGGCT
1300	AX-95918619	CSCWR_Os01g08290_61525	AAAGGCAAAATAGCTATCTGGTAGAACATATATGC[A/G]ATTTATTTGTGCAACAAGGGAATTGAGGGCCTCAT
1301	AX-95944003	CSCWR_Os01g08290_61663	GTAGTGTGTACAGCTACCATGTTCGCTGGCTCGGT[A/T]TAGTTTAAATTGTGAAAAATAAAAATGAGCTCGAT
1302	AX-95940683	SCR200_Os01g08360_96296	GGTGCAACGCGGTGCTGAAGGAGCACAAGACGAGG[C/T]TGTACATCCTATGGTGGGAGGAGGGAGGAGGGGCG
1303	AX-95918778	SCR100_Os01g08390_13350	GTAAGTTTTTCAAAAGGATCAAATGGTTAAAAATC[A/C]AAGTTATTAGGAAGTAGGGTAAATCATTTTCAATA
1304	AX-95941661	CSCWR_Os01g08400_16125	ATCTCGATGGAATTGTAACCTAGGAAGTTGCCACC[A/G]TGTATGGATGATTAGCTAGTACCGTGGCAGCCGAT
1305	AX-95933953	CSCWR_Os01g08400_16396	TCTGCAATCGTGTTCCCATGGTATAAACAATGAGT[C/T]CCATCATGTCATGAATTGCATACTTTGGGGGATTA
1306	AX-95942306	CSCWR_Os01g08400_16659	GGAGCTCTTGCGATAGTGACTGTTGCTTTTAGATG[C/T]TCTAGCTCCTGATGGATTTGGAAATTAAATGTATC
1307	AX-95944495	CSCWR_Os01g08400_17976	GTGGTTTTAGTTTTTTTTTTTAAATGTTTTTTGTG[G/T]TTCTGTTCACCAGGAAGAAGACTAATGGAGATCAT
1308	AX-95917526	CSCWR_Os01g08400_18023	AGGAAGAAGACTAATGGAGATCATGGAGCATCATC[A/G]TCATCTTCTCAGCCATTCATGCAGCAGCAGTTAGT
1309	AX-95942332	CSCWR_Os01g08400_18068	CAGCCATTCATGCAGCAGCAGTTAGTACAGCAGGA[C/T]AGTTACATGCAGAGTAGAGCGGAGGCTCTCCAAAA
1310	AX-95942574	CSCWR_Os01g08400_18336	CTGTGATCTCATTGTGGGGAGATTCCCATTGTGCG[A/C]TAAAGAGATGAACATTTTCCTGAAATTCAGTGAAT
1311	AX-95941428	SCR200_Os01g08410_20602	GAGGAGGGGCGCCGCGGCGGAGGAGGTGAAGCTCA[A/G]CACCGGCAACTGTGATGTGCATGGATTTTTTTTTG
1312	AX-95934243	SCR200_Os01g08410_21031	ATTTTTTTTTGTTTCGCTTGATTACATGTGCTGTT[A/C]TGCTGCGCAGGTAGTGGTGATGTCTGCAAGATTAG
1313	AX-95918929	SCR200_Os01g08410_21184	TGCAAGATTAGTTTTTGGAATTGCGAAACACATGC[C/T]CGGTGATAACTTGTGCATGCATTATTAGTTTTTAC
1314	AX-95944093	SCR200_Os01g08410_21304	TTAGTTTTTACAAACTACGAATGCATCCGTATGAA[A/G]CGGTAAGAGGTAAATTGGAATGTTTGTATCGTATT
1315	AX-95917805	SCR200_Os01g08410_21438	TGTATCGTATTTGTTACTACGTTATTAATTTTGTC[C/T]GTTGGCAAAGCAAAGAGTCAGACACAGCTGCAAAA
1316	AX-95942611	SCR200_Os01g08410_22719	CAGCTGCAAAAATTGCAGCTGCTGAGGCTGCAGCA[A/C]GGAGCGCTAGTTCGTTTTTGGACTCACAATAAACT
1317	AX-95934135	SCR200_Os01g08410_22886	CACAATAAACTTTTTTGAGTTGTATTTATGACCTT[G/T]GAGCGCCTTGCCACTGAAGAAGCTGTAGCTGCTGC
1318	AX-95941684	SCR100_Os01g08420_33654	GTTTCCAATTCCTTTGCATTCTTTTTTATGTCTCT[C/T]GAAGAACAACTCTACAGAAGCTTGAAATTACAATC
1319	AX-95918022	SCR100_Os01g08420_34113	ACATATGGAGGGAGATTTGAGAGGTACTCTAGCAA[A/G]GCCTGAATGTGATGTTCAAATAAGACTTCTTGATG
1320	AX-95934254	SCR100_Os01g08420_34258	GATGCAAACTTCGAACCGACCATACAAAGTGGGCA[C/T]GTTAACATTCAAGGTAGTGTTCCTGTTACTTATGT
1321	AX-95943861	SCR100_Os01g08420_34495	CTAAAGGGTTTAAGCTGGAATATGCTAGAACCAGG[C/T]GAAGTGAGAATAAATGCAGATATAAAGGATGGGGG
1322	AX-95933888	SCR100_Os01g08420_34887	GTTGTTGATGGGTCTGCCTCATTTCACCGTGCAAC[C/T]GTGGCTTCTCCTTTCCTTCGGACACCACTGACAAA
1323	AX-95917275	SCR100_Os01g08420_35036	ATTGTCAATGAAAGGGACTCTACCTCTCCACAATA[G/T]TGAGCCATCAGCCAATGACAAGATTGAACTGAAAT
1324	AX-95941484	SCR100_Os01g08420_35966	GTTTATCCTTTAATTTTGAATTTTGCTGTGAGTGG[C/T]GACCTTGAGCTTAATGGCATGGTTCATCCGAAGTA
1325	AX-95943354	CSCWR_Os01g08430_40336	CTTCGAGCAGTTCATCTGCAGGGAGTAAGAGGAAG[C/T]GTACTAGCTTGAGTTCTGATAGAGTGGAACTTAAT
1326	AX-95941666	CSCWR_Os01g08430_40643	CATTACGAAAGCTACTCAGGTCCAGAGGAGGAAGC[A/G]GAGGAAATCACAGACTCTTAAGGAGAACAGAGTTG
1327	AX-95943819	CSCWR_Os01g08430_40836	CCATCAAAACATGTCCATCCTACCAAGGAAAGCTC[C/T]GTGCATGTTCAAGAGGAGGATAATGTTAATTTGGA
1328	AX-95934348	CSCWR_Os01g08430_41568	AAGCAGTCTATGCTGTGCTCTGATGATAGACCTGG[C/T]GGTTCACCTGCAAATGCGGGTGAGGAGATCCCTGA
1329	AX-95941448	CSCWR_Os01g08430_41784	GTTGCTGGCTGGGGGTCTGTTACTGAAAATGTTAC[A/T]TCGAGAAGACATGGCATATTAGTACTGAGCCAGCC
1330	AX-95916855	CSCWR_Os01g08430_41880	TCTGAAGCATGCCATGTCTGGCTTCTCAATGCTCT[C/T]GTTCTCCTTCACCGTGGTGCAATGGTTTCCTTGTG
1331	AX-95942286	CSCWR_Os01g08430_42502	ATTTCATTCAGTGCTTGGCACTATACTGGACGCTC[A/C]GGCTGGTTTACTGAATAGTTCTTTGCATTACGAGA
1332	AX-95942981	CSCWR_Os01g08430_42961	CGTGGGACGTGGCTTCCTACAGTAAACTTAGTGCC[A/G]AATGTTGTCAGATATTTCATGTGCTGGACTGCTGG
1333	AX-95943995	CSCWR_Os01g08430_43458	CGATGCTCAGGACTCTCTGTTTTTCACAGAATCAA[A/G]ATATTCAAATGTCGACCCTATCATTTTTTGTCTTG
1334	AX-95944833	CSCWR_Os01g08430_44217	TGCTGGTGGCTCTAAGAAGCCAAGGACTCAGGTTT[C/T]GTACTCGGTTTCTCCTAGAAGTGATGAACCTGGCT
1335	AX-95934368	CSCWR_Os01g08430_45103	AATATATTGCCATTTCTGAGTTTGCCTTGTTGCCG[A/C]TAGCTTTCTACTAGTTTTGTTCAAAATATTGGGTA
1336	AX-95942916	CSCWR_Os01g08430_45251	TTTAAACTAAATTTCAGTTAGTTTTGTGCTTAGGT[A/G]GTTTTATGGTCATGCTTATTTATTTTTGCTATGTG
1337	AX-95917656	CSCWR_Os01g08430_45682	AGTTACTATGTTTGAATACAACTAAACGGATAAAG[G/T]GCAGTGCACCAAAAATGTTCAGTACTTACGACCTC
1338	AX-95943758	CSCWR_Os01g08430_45713	AAAGGGCAGTGCACCAAAAATGTTCAGTACTTACG[A/G]CCTCTAACCTTGTATTTGTACCATTTTCAGTCCGC
1339	AX-95916561	CSCWR_Os01g08430_45991	TTCGAGAGAGCAAGATGGCTTTTACCGACCAGGTT[C/T]GTTTTCTTAACTTTTTTTTTTCTAATCATTGATCC
1340	AX-95941889	CSCWR_Os01g08430_46134	TATGTGGGGGATGGGAGGGCATGTGAATCCTATGA[C/T]GGTGGTTCTATCTATTCACCAACAGGGTACTCTCC
1341	AX-95940847	CSCWR_Os01g08430_46222	CAGAATCCCCTCGCGCATTTGATGGTTTGGAAAGA[A/T]GTTCTACACCAAGGTTTTTGAGAACCAACAGTGTC
1342	AX-95933498	CSCWR_Os01g08430_46335	TCACCTTCCTTCCGTCATCAGAGAGTGAAGCGAGG[C/T]GCGCCTGATCACTGGAACGCGGTCATCCACGAATG
1343	AX-95934077	CSCWR_Os01g08430_47048	AGAGAGAAAAGTGGTACATAATGAGCCTGACAATT[G/T]GGTCCCAATGTGTCACCCATAGTCGTGTGTGTAGC
1344	AX-95941275	SCR200_Os01g08464_72305	GTAGCTGCTGCTGCTGCTGCTAGTGCCAATCCTTA[C/T]GGTCCATGATGGTCCATGAGCAAGCAAGCAACAAC
1345	AX-95918294	SCR200_Os01g08464_72355	CAAGCAACAACCATCACTTGCAAGGAACAAGAATC[A/G]TCACACACACGCAGCAACAATAACAAAAGCTTCTC
1346	AX-95916167	SCR100_Os01g08530_29024	GGCACCAACGCCACCACCCATCCCGGCACCTCCAC[C/T]TGCTCCGGACCCACCTCTAGCACCCCTGCTTGCAC
1347	AX-95962095	SCR100_Os01g08530_29054	TCCACCTGCTCCGGACCCACCTCTAGCACCCCTGC[C/T]TGCACCAATTCCTCCTCCTGCACCACCACCGCCAC
1348	AX-95916387	SCR100_Os01g08530_29425	CTCCACCAATGCCTCCACTAGCACCATCACCACCA[C/T]TGAGGCCATTGCCCTTGCCCCCGTCGAAATCTCTA
1349	AX-95916440	SCR100_Os01g08530_29840	GCCCCCACCACCAACTCCACCTCCTGCACCAGCAC[C/T]TCCTCCGAAACCGCCACCAGCACCAATGCCACCAC
1350	AX-95916406	SCR100_Os01g08540_31658	GTGTCCATGGTGTCCTCGTCCAGGTGCGCGTCCTT[C/T]ACGCCGCCGATCGCCACGATCGTCCTCACCCACTC
1351	AX-95942517	SCR100_Os01g08540_32246	CATAGCTTTCACGAGAGATCATTATCTAGCCTACC[C/T]ATACTGTAGCCTATTGAGCAACAAAATCACATAAC
1352	AX-95944388	SCR100_Os01g08540_32686	CAATTCAAGTTAGACCACTGTCACCTCATATCTGC[A/G]TTGTGCTCAAATATAAGAGACAAAGTACATAACAC
1353	AX-95942594	SCR100_Os01g08540_32765	GGAATTGAGAAATTTGACTCTGCAGACTCATGGTT[C/T]ATCAAACAGCTCAAATAAATTGGAAAAGTGCTTTC
1354	AX-95943604	SCR100_Os01g08540_33028	ACTAATGTCAGACGATTCAGATCGAGTGAAAGTTA[A/G]CTCATTTAAAATGCATGCTCTTTCAACTAAATTTT
1355	AX-95917315	SCR100_Os01g08540_33425	CAACAACAATGCAAAGCGATTTTGGCCAGATAAAT[C/T]CTGACCAAGAGATAGATCATTTGGTACCAACCCAT
1356	AX-95943396	SCR100_Os01g08540_33516	TAAGGATGCCATAAACCCTTCATCTGAAGTACAGG[C/T]GCTTTTCCTTTCAGCAGAATGTTCGGTCTGCACGT
1357	AX-95943744	SCR100_Os01g08540_33807	TGATAAGAATAAATAACAGAAAAAAAGCTACCACT[G/T]CTTCGTTGATAGATAATGCACATTGCACCATATTT
1358	AX-95917741	SCR100_Os01g08540_34541	TGATTTGACAAAATTAAGTGGAATGGAACATAGGT[C/G]AAAGCCACATCCCTTACCTGATGAACCACCATCAA
1359	AX-95918401	SCR100_Os01g08540_34721	CTGTTTTCAGATTGTAGCTATAAGAATTTGGAACA[C/G]AATTCATGCTTTGTGACAGATAATCTATTGATAAC
1360	AX-95944913	SCR100_Os01g08540_34994	GTTAGTAAAAAGAAATGACACAACTGACTGGCATG[A/T]CATGAAGATTAGCAAGAAAATATAATCAAGGAAAG
1361	AX-95916649	SCR100_Os01g08540_35613	GTATATTAGTGATCATTGCTTCTAATCTGTTGAAC[C/T]AATGGAAAGAGATCACAAAGCCTACCTGCACCAGC
1362	AX-95916630	SCR100_Os01g08540_36944	CACTCCATCCAAAATGATAGCTAGATTAAAAAAAA[A/C]GCTTATCATGAATAAAAGGATGAACATAAACCATG
1363	AX-95943017	SCR100_Os01g08540_37613	GTCCAATTAAATTGTTGTGTGCATCCCTAGTTGGT[A/G]CAAAGGTCAATATCCCTTCCATATTAACTTCTATT
1364	AX-95917411	SCR100_Os01g08540_38013	AGAACATGGAAAATGCTAAGATGACAAATGAAATA[C/T]GGAAAGCACAAAGTGACCAGAATTAAATCAAAATA
1365	AX-95918014	SCR100_Os01g08540_38756	AAAAAAACATCTCCTATTTATGGAGTTAGGCAATA[A/G]CTCAGTATGACACCAAGGCATGAGAGATGCATATT
1366	AX-95917767	SCR100_Os01g08540_38860	GATCATTTGCCCAATAGGCACTGATGAGACATCAA[A/C]AATGAAACTTACAGAAACATCAGCCTTCAGTGTCA
1367	AX-95918599	SCR100_Os01g08540_38907	CAGAAACATCAGCCTTCAGTGTCAATCAAAGCAGT[C/T]AGGGTAAACATTGAAACTTACCACTTTGAAAAACA
1368	AX-95919080	SCR100_Os01g08540_39001	TTAATATTCCAATATTGCTTTTGAGATGTAGACAT[C/T]TTTCTCAATGCATCAGGTGGAATAAAAAGAGTTGT
1369	AX-95944534	SCR100_Os01g08540_39502	CTAAGCTTCTCTGAGGATTCTCGTCTAGGAGTATA[A/G]TTGGAATCAAGTGCAAACAGTGTAGCGCCCCGGAC
1370	AX-95933948	SCR100_Os01g08540_39619	AAAGGAGTTTGATCTGAATCAGATTCTGTTAAAGG[C/T]GTATCAGCTCCACGAGAAGATCTCCAGAAGACTGT
1371	AX-95933702	SCR100_Os01g08540_39777	TAACTTCTTTGGACAATGCGGTGGAAGATTTTGAT[A/C]TAAACCAAGTTCCGGGGACAGTGTGCTTGCTCTAA
1372	AX-95944295	SCR100_Os01g08540_40358	AAAGATAAAATATGTGCAAATTATCAATTTTGTAG[C/T]TGATGCCGTTTTGTGCTAGACCAATCCAAACTCGA
1373	AX-95941229	SCR100_Os01g08540_40466	GGGTCCTCCTTCCTTGCCTGAAGAAGCAAATTAAT[A/C]GCAAAAGTACAATCAAAACCACAGATCGCATTAAC
1374	AX-95940763	SCR100_Os01g08540_40984	CCCTAGCCGCCTCCCGCCATTCACAGTACGACGGC[C/T]GCGTTACATAGAAGCAGCCAGCGATCGGCGCGCCG
1375	AX-95943439	SCR100_Os01g08550_42628	GCTTTGAGATAGATGTTGGCCTCTGCCTCATTGTT[C/T]TCTTTGTCATGGATCGAGGAGTAAGCTGTCCTGGG
1376	AX-95944212	SCR100_Os01g08550_42674	GGATCGAGGAGTAAGCTGTCCTGGGCGCATGACGT[A/C]TTCGTCGTTTTTCATATTTCTCCGACTCCGGCGGA
1377	AX-95917478	SCR100_Os01g08570_62787	TCATGCAGTTCTTTTCCCTGAAGTTGGCGGCAATA[A/C]ACTGGACTCCCACCATACATTCGTTCTTGAGTATG
1378	AX-95944526	SCR100_Os01g08570_63135	TTATAGAGATATATATTACATGTCGACACTCAAAC[A/C]ATTTGTGTACATGACATATTACACACACTTTTGAT
1379	AX-95919220	SCR100_Os01g08570_63857	TTTCTTTTAGTGTTAATGCTGATCATATCATCCAA[A/T]CCTTTTTATTCCTTTGAGCATTTCTCCTTTAGCCT
1380	AX-95941167	SCR100_Os01g08570_64669	GAATCCTGCCTCCGTGCATGGGGCAATGTTGATAG[C/T]GCAAGAGGCGAGCACACCTTCTCAAAATGCCATGT
1381	AX-95940825	SCR100_Os01g08570_64852	TGGTTGCTAGCTTGATGACCATCGTCGCTAGTGGC[A/T]GTGATAATTAATCTTGTAGGTGTCAATGTCCCTCC
1382	AX-95916389	SCR100_Os01g08570_65064	AAAAAGGCCTTGCGGGGCTTGAGGGCATATTCACA[A/G]AGAATGAAACTTGACTCCGATCATGGGGCGTACGT
1383	AX-95917255	SCR100_Os01g08570_65207	GGCCACTTCCCAAACGTGATTCTCGGGTTAGCCAA[G/T]ATCAACCAATAGGGAACATGGTTTTCCCCTTCGTT
1384	AX-95941160	SCR100_Os01g08570_65964	GGACAAGTCCTGCTGCATCATGGTAGTCACAGGCA[C/T]GGTGTCTTCTCAGTAACATCTGGACGGAGGGTTAA
1385	AX-95916539	SCR100_Os01g08570_66389	TGAAGAAATTCATGACTGATTTTTCTGGGTTTTGT[C/T]GCGAGTGCCAGTTTCAGAGGACGGCAAGACAGGTG
1386	AX-95943726	SCR100_Os01g08570_66919	TGCAGGCTCGTATCTCTATCAGCGGACAGGAGTCA[A/G]AAGACGAAACTCCTTAATTAATATCTGTCCGATCG
1387	AX-95916887	SCR200_Os01g08580_71375	AAGCCATGATGAGTTGATCTCTTCAGTAACCTAAA[C/T]TTCAAGTCCCATGCCTTCAGCAGATTGGAGAGGCC
1388	AX-95943623	SCR200_Os01g08630_98352	GCTTTTACTTTTGCTTTTGCCTGCAACAGGGAAGC[A/G]ATTCAATTCAAGGATACGCGGGTGATATGGTGATT
1389	AX-95919294	SCR100_Os01g08670_14858	GAGTTGACATTTACAGATGGGGACAGATATGATTT[C/T]TCACAATTTTTGACTCCAAAATTGGGAGGAGGAGG
1390	AX-95916481	SCR200_Os01g08700_26970	TTGGAGAGGCCATCAGCGACGGATACACCTGAATC[G/T]CCCCATTCGGACCTGCAGAACGATAGCAGCTGAAG
1391	AX-95942868	SCR200_Os01g08700_27601	AGCAGCTGAAGCCTTGGTCGGTGAGGCTGAAACAA[C/T]GTCACAAAGATGAAAAACAAAGATTATCATTGTGT
1392	AX-95943112	SCR200_Os01g08700_27679	TATCATTGTGTATAAGAATGCTGACAACCAAGGAC[A/G]GTCTTCATATATGAAGAATCGCTGAGCTAATGCTA
1393	AX-95943149	SCR200_Os01g08700_28478	AGCTAATGCTATTGTGTAGCTCGTTACTGATACCA[G/T]TGGTTTTTCAAAGGGAACAGCTGGAGCTCACAAGA
1394	AX-95918717	SCR200_Os01g08700_28597	AGCTCACAAGATAAGGCACAAACGGCTGCTAGAAC[A/G]TATGAGTCGCAACTGGTCCTTGTCTCTTCTTACAT
1395	AX-95919426	SCR200_Os01g08700_28664	TCTTCTTACATCTGTTTCTTCCATTGGTTAATCTC[A/G]AATCATTTGTCAAATACTTTCAACAATGGCAAGTA
1396	AX-95916722	SCR200_Os01g08700_29038	AATGGCAAGTATAGGCTCCATGACAAAGTAGGTGG[C/T]TGAAGTGGATAGTGGCTTCAGATGCAGGAACTTCC
1397	AX-95918266	SCR200_Os01g08700_29246	CAGGAACTTCCAGCTTTGTGCAGTTGAAGGAGCAC[A/G]TATGAAAATATGATAATATTGCATGATGTGTCATC
1398	AX-95918060	SCR200_Os01g08700_30343	GATGTGTCATCTTGATTGATAGCACTGAAACAACA[G/T]CCAGAGAGAGTAGCAATTGCATAGTATCTGACGAA
1399	AX-95917214	SCR200_Os01g08700_30548	TATCTGACGAAAAATAGCATGTTAGCAATCATTTG[A/G]AAAGTACACTGACTCCACCACACCTGATGCATTTG
1400	AX-95943228	SCR200_Os01g08700_31795	TGATGCATTTGAAGACAAAACAGGGAATGGTAAGC[A/G]TCCATTAGCATATATAGTATGTTCCAACATGCTTG
1401	AX-95917409	SCR200_Os01g08700_31897	CAACATGCTTGACAAAAGCAAGTTTACACAATGCA[C/T]GCAGTTCCACTGCATAAAAGTTGCATCTTTATGAG
1402	AX-95919106	SCR200_Os01g08700_32506	ATCTTTATGAGCAAGAGTAGTTTGATAAGCTATAA[G/T]CAGCACAGTCTTTTGATGGATAGCAACTTTGAATT
1403	AX-95918682	SCR200_Os01g08700_32913	AACTTTGAATTAGCTGCAAGCATGCAAGAAAAAGA[A/G]TGCAAAAGTTAACACACTGGAGAAAGATTTTATCA
1404	AX-95942690	SCR200_Os01g08750_71175	CGGGCCTTCGTGTTCTGCTTGCGTTATCCGTCTCG[A/G]GTTCGGATCTTATTACTGTAATTGTCAATGGCCGA
1405	AX-95942938	SCR200_Os01g08750_71494	TCAATGGCCGAATCATTTTTAGGGCTGTGTGTTTA[G/T]TTGGCGAGTTAGCTATACCATTTTATCTGCAATAA
1406	AX-95916677	SCR200_Os01g08750_71742	ATCTGCAATAAGTAATGTCGGAATATGCAGTAGCA[A/C]GCGATACAAATGCAGTAGCACGCGATACAATTTCC
1407	AX-95943713	SCR200_Os01g08750_71781	ATACAATTTCCTGTGCATTGTGCAGTCTTTCTGTA[C/T]TATGTCAACTATGTTTTTATTCAAGCAATGTTGCT
1408	AX-95940991	SCR200_Os01g08750_71855	GCAATGTTGCTTGGTACCATTAGCAGGTGAACGGG[C/T]GCCTACCAAGCTTCTCTTCTATTCCTAGAGTGAAG
1409	AX-95918687	SCR200_Os01g08750_72270	CTAGAGTGAAGTCTTTAGCATGGGGGCAATGTTAT[A/G]ATGCCTCTACCACCGTAAAAACTTCTGATGGAGAA
1410	AX-95918883	SCR200_Os01g08750_73149	CTGATGGAGAAAATATCTATATTGGGAATCATGCA[A/C]GAAGAATGTTGCTTATGTGTTTGGAAATTGTTAAA
1411	AX-95942309	SCR200_Os01g08750_75097	AAATTGTTAAAAGATATGGTTTTCTAGGAGGAAAG[C/T]TGAATTTATTAGTAAAAGAAGCACTGCAGTCTGGT
1412	AX-95942943	SCR200_Os01g08750_77409	TGCAGTCTGGTAGACTACCTTTGGCTGTCCTTCAA[C/T]TGCAACTATACGATCCAGAAGATGTTTTCTCTGAA
1413	AX-95942516	SCR200_Os01g08750_77493	TTTTCTCTGAAGTTCATGAAATAGGAAGGTCCATC[A/G]TATATGACCTTCACGATGCTGCAAAAATTGTTACT
1414	AX-95943488	SCR200_Os01g08750_78039	AAATTGTTACTCTACCAGGAGAAGATAAACCAGTA[C/T]TAGTTCTCGTTGGGCGAATGTGAATGATTACACTA
1415	AX-95919576	SCR200_Os01g08750_78157	TGATTACACTAATTTGAAGGAGTTCTCTGAAAGCA[A/T]TTTATCTGATATCTGATGGTTATTGGGCCTGTGCT
1416	AX-95941829	SCR200_Os01g08750_78210	GGGCCTGTGCTGCCATATGGTCTGATGCTTGGGAT[A/C]AAAGAACTGATGTGTTTGGTATCACCTTAAATTTG
1417	AX-95943991	SCR200_Os01g08750_78550	CCTTAAATTTGTTGGTGTGATGCTTTTTGTAATGA[A/G]CTAAATTCTGGACAATTCACAAGCTACTTACAACA
1418	AX-95941183	SCR200_Os01g08750_78833	TACTTACAACACTCTGTCTGACGTAGCAACCCACG[A/G]TTATAAAATTTATAGCTACTTTGATAGTAGAGACT
1419	AX-95918186	SCR200_Os01g08750_79823	TAGTAGAGACTTGCTGTTATAGCTACTTTGATACT[A/G]GAGACACATCCTTTACTGTATTACTGCACAGGGTT
1420	AX-95919323	SCR200_Os01g08750_80782	TGCACAGGGTTTGACCCGCCTAGAAAAATGCATAT[A/C]ACCCTAGACATGTTACTGTTCATATCTTGGCATGA
1421	AX-95919071	SCR200_Os01g08750_82380	AATATTTTATGGGAGTGTGATATGCTAAAATTCTA[C/G]TTCTAGTTCTCTTTTCACTTTCCTATGCCTTTTCA
1422	AX-95919232	SCR200_Os01g08750_82573	ATGCCTTTTCAATATCAGGTAGCTCCACTTGCTAT[C/T]ACAAACTTTCATGTTGGATATTGTTGTTTATATAT
1423	AX-95917859	SCR200_Os01g08750_83190	TGTTTATATATGTCCACACATTAATTTGATGCAAT[A/G]TTTTTTTGGTCACTGGTGTGTAATATTATTGCATT
1424	AX-95919018	SCR200_Os01g08750_83785	ATTATTGCATTGGCATTTATGTCTGTCATCAGGGA[G/T]ATGTCATTATTTGTCCTATCTTTTTAAGGCATTTT
1425	AX-95944072	SCR200_Os01g08750_84372	TAAGGCATTTTGTCAAATGCGTCTGTCCGAGGCTT[A/C]TGCACATTTAAAGAAGAGTCAGCTATGGCAGGATG
1426	AX-95917929	SCR200_Os01g08750_84490	ATGGCAGGATGGGTAGCTGTTACTGTTGTAAAAGC[C/T]GCAGATGCAGAGATGTTTGCTACAGCTCCTTGCAG
1427	AX-95942489	SCR200_Os01g08750_84582	GCTCCTTGCAGTGGTTGATTTTTCTGATGGTGGCT[C/T]CTCAGCAGCGTCTACTTTTGATCATGTGACAGAAT
1428	AX-95942226	SCR200_Os01g08750_84828	TGTGACAGAATCACAGGTATTTGGTTTGTACCTTC[A/G]TCTGTTACAAACAAACAGCTGATGTTATCACAAAA
1429	AX-95934287	SCR200_Os01g08750_85507	TTATCACAAAAATAGACAATAGTATGAGTTCACCA[A/C]GGATGAGAAGACAACACCACCCCATCATTCCATCA
1430	AX-95941522	SCR200_Os01g08750_85590	TCATTCCATCAACATTTGCAACTCTTTGAGTCTAA[C/T]GGCGAAGGCTTTGGACAAATAACTGCTGCCACGCA
1431	AX-95943867	SCR200_Os01g08750_85902	GCTGCCACGCAACTTCAACAAAAGCTGTCTCCATC[G/T]TATGTTCCTATTACAGGCTATCATTGTCTCTTGAA
1432	AX-95916769	SCR200_Os01g08750_86379	TGTCTCTTGAAAGTTTTGGTAATAAATGTTTGAGT[A/G]GTGCACGGTTCAGCTTAATAAAAACCAGTTGATTT
1433	AX-95942358	SCR200_Os01g08750_87320	CCAGTTGATTTGGAGTATTGGGATTTCAGTCCTTT[C/T]TTGGTTCGTTAAGATCTGAAACTCACTGACTCACC
1434	AX-95941672	SCR200_Os01g08750_87475	ACTGACTCACCTGTATTTGCTTTAAACTGGCCAGT[G/T]CTGGCTAGTATATATTAGTAGGTTTATACTGAGCC
1435	AX-95941912	SCR200_Os01g08750_87583	TATACTGAGCCACTTTTTAAGCCATTGCTTATATA[A/G]AGTGAAGTGCATCTTCGCTTTTGTGCATACAGAAA
1436	AX-95919569	SCR200_Os01g08750_88572	GCATACAGAAAATGTGCTAACAACAGCTTGTTTTA[A/G]TCTGCTAGATCTACATGAAGAATAAAAGAAAACCT
1437	AX-95943568	SCR200_Os01g08750_89006	AAAGAAAACCTGAGACTTTAGTTTCCTTCATAGTT[A/C]GTCGATCCTGTTCTTTCAACAATTGATGCTGGCCA
1438	AX-95961921	SCR200_Os01g08750_89298	GATGCTGGCCAAAGGACACACCGGGCGTGTGCGCG[A/T]GCTTCTCTCAGGGATATGAGGCTGAGGCTGCAGTT
1439	AX-95934082	SCR200_Os01g08750_89742	AGGCTGCAGTTGGCAACTCTTGCAACGGGATTTAG[C/T]GACGTTCTTTGTAGCGCCGTACTCGTGGTGCCTGA
1440	AX-95919406	SCR200_Os01g08750_90154	GTGGTGCCTGATGTCTGTAGTTTGTTGTAAATTCC[A/G]TTGACCCAACCATGAAATTTTGTACAATTTTCTTC
1441	AX-95941591	SCR200_Os01g08760_92470	CTGCTCAGACGCTCTCCGCGGCGGATCTGCGCGAC[A/G]CGGAGATATTTGGAATGGGAGCAATTGCTTAGGTC
1442	AX-95942324	SCR200_Os01g08760_93041	TTGCTTAGGTCATATTCTGTTAATATTTTGCTGTA[A/T]ATAACTGCTCTGTTAAGTTCTACCTGCGCGCATGG
1443	AX-95918092	SCR200_Os01g08760_93268	TGCGCGCATGGCTGTGTGCATTTCACTGAGAAAAA[A/T]ATCGGCTTGCATATTTCAGGCATTGACGAACAACG
1444	AX-95942128	SCR200_Os01g08760_93341	GACGAACAACGCAGATTTGTTCAAACGTACCTCAG[A/C]TCTTCAGGTCCGTTGGCCCGATGAAAGAAAAGGGA
1445	AX-95934128	SCR200_Os01g08760_93421	AAGAAAAGGGAAAATAATGCACTTTGGGACTGAAT[G/T]AATACTGATTGGGGTCTTTGGGGAATAATCTCAGT
1446	AX-95942563	SCR200_Os01g08760_93620	ATAATCTCAGTAAGCTCTCTTAACACAGCGGCCAC[G/T]CCAATGGCACAAGTTTTTACTGTAAAAATCTTTCG
1447	AX-95933601	SCR200_Os01g08760_93976	AAAATCTTTCGGCTCCTTGCAAACATGTCCTTCGT[G/T]TCCGTATCACCGGTGCCATGTGTGCAGCGGCGGCG
1448	AX-95962037	SCR200_Os01g08760_94089	CAGCGGCGGCGGCAGCGCGCCTTTGCAGAGTCTCC[A/G]CGCACTGCAATCGCCGATAGCACGGAGCTTCTGAA
1449	AX-95933362	SCR200_Os01g08760_94192	GAGCTTCTGAATCTTTCTATGGATCTGAATTGAAA[C/T]GAACAAAATTGGCGGCGGCGGCGGTGCAGACGGAG
1450	AX-95933811	CSCWR_Os01g08770_94817	GATTCTTGACTGTTTTTTGTTGTTTGCTGTTGCTG[C/T]TGCCGCTGTTGAAGGTAACCATGGCCAGTGCCAAG
1451	AX-95944358	CSCWR_Os01g08770_95146	GCCAAAGCCGCCGTTCAGACCGAGAAGGTGCGGTT[G/T]TTGATTCTTGTAATGAATGTTTCTGGGAGCATATG
1452	AX-95943724	CSCWR_Os01g08770_96129	TTATATGAGTCATATTTTTTACGTCTTCCTACTGG[C/T]ATTTCTATCCATGCGTTTATGGCACTTTCTGTTGT
1453	AX-95941725	CSCWR_Os01g08770_96433	TTCCAATGCTCATAACATAGGTCAACATGTTCCAT[A/G]TTCTGGTCTTGAGTCTTGACAAAGATGTAGACAAA
1454	AX-95918787	CSCWR_Os01g08770_96624	GAGAGGTCAATGAAGCAAACAGTGCAAGAATCAAA[C/T]TAGGCTGATTGCTCAGAGGCTCAGAGCTTTAAAGT
1455	AX-95919556	CSCWR_Os01g08770_97103	GCGTGTAATACATAGCTTATCTCCACAGTTTTCCA[C/T]GTCTATTTTTGATGAAATTTGTGGGCATAACTCCA
1456	AX-95943294	CSCWR_Os01g08770_97668	ACAGGACAGGTCTGGGACGTACTGATGTTATGCGG[C/G]TAAATCCTTACAATGCTGTTATTGGCCTTGGGCAT
1457	AX-95933973	CSCWR_Os01g08770_97886	TGGGATCTCAGGAAGTATGAGGTTATAAATTCTTA[C/T]GCTGCACGTGCACAATCCCTGGATTTCAGCCAGAA
1458	AX-95943606	CSCWR_Os01g08770_98129	GCCATTCTTGTTCCTGGATCTGGTGAGCCAAACTT[C/T]GATACCTTTGTTGACAACCCCGTTGAGACTTCCAA
1459	AX-95943598	CSCWR_Os01g08770_98653	CAAATGTCATATCTGCTTCCTTGTGAACCATAGGC[G/T]TTTGCACATGAGGCAATGGTGCACAGAAGTAAGCA
1460	AX-95917283	CSCWR_Os01g08770_98725	CCAAATTTTGTTCTGAATCTTTTGTGATATGTTGG[C/T]CAAATGTGCATGTGACCCCAACGGTGTAGCCGTCG
1461	AX-95918525	SCR100_Os01g08814_21004	CCCTGTTTTCGCAAGCTTCAGATGTCATTTGTATA[A/C]ACAGATTATCAGCATTGTGGTGAGGGTGATGATTG
1462	AX-95918737	SCR100_Os01g08814_21190	GAATTGCGTAGATTAGCTGCCATGCCATTTAATAA[C/T]ATCTCTTGCATCATACAAACAATACTGTTCATATA
1463	AX-95933747	SCR100_Os01g08814_21595	AATATGTTCAGGGTTATCGTGAAAGGAATACTAAC[C/T]GCAACCGCCGATGCAGCAAGACCAGGGCGCTCTCG
1464	AX-95917399	SCR100_Os01g08814_21742	AGGAAACTGCAACAAGAAGATATCTGATACTGCCA[C/T]ATGAAGAATTTTAGTTTGGAAATTTGAACCAAAGT
1465	AX-95915932	SCR100_Os01g08814_22854	GCCATCGGCGGCCGCTTACAGCAGAGTACACCCTC[A/T]TCTTGCACGCCTCCGAAGAAGCAGGAGCCGTGATC
1466	AX-95934334	SCR100_Os01g08814_23018	CAGACCGGAGGTTCAGAATGTGCTGTCCTAAGATA[C/T]GTAGAAGCAAATACAATCCAGAGGCATCAAATCCT
1467	AX-95917159	SCR100_Os01g08814_23112	ATAACTCCGGTCAGTAATTTCGTCGAACACTTCGC[A/G]TTCATCGTCCGTACTCCCTCATCGCATTGGCAGCA
1468	AX-95941799	SCR100_Os01g08814_23387	AAGACGAAGCATGCGCCGCCGCCGATCGGAACAGA[A/G]GTGGAAGCAAGATTTGTGCGTTCTTGGATGGGCAA
1469	AX-95941405	SCR200_Os01g08820_29151	TGCAGACGGAGCAGAACCAGTCGCCGTCGGGGATG[A/G]ACGAGGCGAAATCTTGGATGCTTCAGCTCTTGCAT
1470	AX-95934117	SCR200_Os01g08820_29620	AGCTCTTGCATAATCATCTTCCACACCATTTGCCA[C/T]GCTCGAATTGGTAGGCAAACCGAGACCGGAGCGGC
1471	AX-95940733	SCR200_Os01g08820_30375	CCGCCGCCTCCAGCATCGGCGGGCACAACCGCTTC[C/T]TCGCCGGCACCGGCAGGCACGGCGCCATCCCGAGA
1472	AX-95940795	SCR200_Os01g08820_30429	CCATCCCGAGACTGGAGCCGCCGACGTACTTGAAC[C/T]GCTTGGAAGTGGAGCCGCCGACGTACTTGAACCGC
1473	AX-95940575	SCR200_Os01g08820_30456	ACTTGAACCGCTTGGAAGGCGGCAGATCACGCACG[C/T]TCCCGCTGCCGACGGCGAACTCCATGGACGGAATC
1474	AX-95943267	CSCWR_Os01g08830_31192	CCGTCGCGGAGGTTTCAGGGGACCGGCGCTTGGTT[G/T]GTAACTTGGTTTCTTTTGATTGTTTAATTTCTCTG
1475	AX-95940819	CSCWR_Os01g08860_46221	GCGGAGATCTTGTCGACGTCGGCGTTGTCGGGGAG[C/T]ACGAACTTGCGCATGAACTTGCCCATCCGCCGCTC
1476	AX-95962050	SCR100_Os01g08870_50694	CTGCAGGCGAAGGTGCCGTGGTGTGAGGAGGGACG[C/G]ACTGGGGGCGATTCAATCAAAGCAGCGCTCCCGTG
1477	AX-95942608	CSCWR_Os01g08930_83149	CTAGTGTACTGTGGGTTGACGGCCGCCCTTCTGAC[A/G]TTATTAGTCGTCAGTGCCTCTAAGCTCTCGTTTTT
1478	AX-95940718	SCR100_Os01g08940_87903	ACATGGACGGAAAATCCGCCGAGCGAGACGACGAT[C/G]AGGAAAGGGACGACGGCGGCGCACAGGAGCCGCTT
1479	AX-95940599	SCR100_Os01g08940_87935	GATCAGGAAAGGGACGACGGCGGCGCACAGGAGCC[A/G]CTTCCCGACGACGCGGCGGCCCGGGCAATCCCCGG
1480	AX-95916288	SCR100_Os01g08940_88244	CTGCGCGGCTAGGGCCAGATTGCTCACGTCGAGGA[C/T]GACGTCGTCGCTGTCGATGCGGAGGGCGGCGGTGG
1481	AX-95962072	SCR100_Os01g08940_88256	GGCCAGATTGCTCACGTCGAGGACGACGTCGTCGC[C/T]GTCGATGCGGAGGGCGGCGGTGGCCATTGCCTACA
1482	AX-95962022	SCR100_Os01g08940_88274	GAGGACGACGTCGTCGCTGTCGATGCGGAGGGCGG[C/T]GGTGGCCATTGCCTACAGCTCGCTACTTGGAGAGT
1483	AX-95943405	CSCWR_Os01g08950_91378	ATTTGTACGAAAAGAAATGAACCACAATGTAATGG[C/T]ATAGTGAACACTGAACAAGGATTGCACTGGACAAC
1484	AX-95919025	SCR100_Os01g08990_08165	GCTGTTGCAAGCATGACCAAGCATTTGGAACAAGT[G/T]CAGAGCTCTCTTGCAGTAAGTCATCATTTTTCCAT
1485	AX-95919046	SCR100_Os01g08990_08247	TAGTTTCTCTTTTTTCCGCATAAATGAGTAGTAAC[A/C]CTGTTTTTAGGCCATGGTATCGTGTCTTATGATTG
1486	AX-95919062	SCR100_Os01g08990_08391	TCAACATTTGGATGATAAGTTGGATCAGCAGAAAC[A/G]GATTTCCGGGCAAATAAAAGAGGAGGTACACACTT
1487	AX-95918130	SCR100_Os01g08990_08773	GTGGAAAGTTGGATTCAATTGAAGCAAAACAGGTA[A/G]CCTCCTTCACCTAATTTTCTTCCATCTGTCCACCT
1488	AX-95939850	SCR100_Os01g08990_09691	CTCTCTCTCACTCTCGCCTTGACATTTTCATGGCA[A/G]CAGCGTTGCATTCCACTACAGTACTAGCTACTCAT
1489	AX-95944903	SCR100_Os01g08990_09712	ACATTTTCATGGCAACAGCGTTGCATTCCACTACA[C/G]TACTAGCTACTCATTGCTAAATTTTTACTACATAA
1490	AX-95943311	SCR200_Os01g09030_39690	TTGTGATAATTGCATTAGATTTAGGTGGCGCAGTT[C/G]ATCCCTTCTTTTAGGTCAACTTGATCAGGTCTGCT
1491	AX-95933790	SCR200_Os01g09030_40403	TCAGGTCTGCTGAACTCTTCTTGAGGAAGGTTAAT[C/G]GTGGAATCTCCAAGTGCCAACTCCACTGTGAGCCT
1492	AX-95942047	SCR200_Os01g09030_40541	ACTGTGAGCCTGTACCACCTACATGCATGCATATG[A/G]ATTACTTTTATGTACCAATCAAACATACAGCAATC
1493	AX-95943855	SCR200_Os01g09030_40897	ATACAGCAATCATGTGTTTTTGCATAAGACCTTAT[C/T]CTTATGTGTGGGTATTCATATCCTAGAGAGATTGC
1494	AX-95940215	SCR200_Os01g09030_41250	AGAGAGATTGCAAATGTCTATGGATTGTACTTACT[A/G]CAGCATTCATACTACAGCATTCATATTTCTATTCT
1495	AX-95941621	SCR200_Os01g09030_41296	ATTTCTATTCTAATGATGTTTGTCCCTTCATTTGT[A/T]CCGTGCAGATCATATTTCCGGCGTGTTAATTCCAA
1496	AX-95919546	SCR200_Os01g09030_41396	GTTAATTCCAATGGCATTCCTAAAATCACTTACTT[A/G]CACCTTTATTATCTTTTAGGTTTTACATTTATATA
1497	AX-95941615	SCR200_Os01g09030_42081	ACATTTATATATAATTGCTATTTCACAAATCTATT[C/T]TTGTCGGATTCTGAATTAGTTAGCTGTTATATATT
1498	AX-95919027	SCR200_Os01g09030_42794	TGTTATATATTTACTCCTATCTCACACTTGTTATA[A/C]ATTCATCTCATAAAAATTGCATTTTTAACAGGAGA
1499	AX-95943198	SCR200_Os01g09030_42924	TTAACAGGAGATTCAAAGCCCCTTCCTGGAGACGA[A/T]GGATACGCATCATTTCTGTGTTTTCTTGTGTCTCT
1500	AX-95944452	SCR200_Os01g09030_43270	CTTGTGTCTCTAGTCTGTACCAGTTAGCAGTGTAG[C/T]ATTGGATTGCCTGATTCATCATGTTCCCAAGTAAT
1501	AX-95933638	CSCWR_Os01g09120_78959	TTCATAAAGTACATGCAGTCTGACAAGCTATATAA[G/T]CCTGGTGCGCACCTGTTCTAAAACCTCCACACTAG
1502	AX-95944973	CSCWR_Os01g09120_79335	GCCATGATTAAGTCTGGTACATAGGAACTAAATTT[C/T]TTTTGTCTTGTAAGATCAAACATCCCAACATACAT
1503	AX-95943551	CSCWR_Os01g09120_79719	AAGAGGGAATGAAATGCATATATTTATTTTGAACA[C/T]GAGATATACGTCAAAACAACAACAATACAAACAGA
1504	AX-95933698	CSCWR_Os01g09120_79960	AGTGCTTTTTCTTTCTCATGTTCGCTAGCTACCCG[C/T]GGTTCCTCAGCATCCTGCCCTGCAACAGCAAGCTA
1505	AX-95942244	CSCWR_Os01g09120_80568	AGGAGATTACAATGGTGAAATTAATGCAGCTCACT[A/T]TGCAATTAATGGTCATTACTAATGGTCGAAAAATT
1506	AX-95917080	CSCWR_Os01g09120_80655	AACGGTTGGTCTTAACAAAATTAATCACTCCGTAA[C/T]TGGTAAATTTGGCACGGCCAGTAGCCCGCACTGAC
1507	AX-95941399	CSCWR_Os01g09120_80681	ACTCCGTAACTGGTAAATTTGGCACGGCCAGTAGC[A/C]CGCACTGACCTCTCTTATCCACATCCACGAACACC
1508	AX-95916210	CSCWR_Os01g09120_80848	GGCGTGCGGCGCCGGGACGCGGGCGGCGCGATGGG[C/T]ACCTGCACGGCGAGGAAGTGGAGCACCCGGCCGTC
1509	AX-95940539	CSCWR_Os01g09120_80876	CGATGGGCACCTGCACGGCGAGGAAGTGGAGCACC[C/T]GGCCGTCGGAGGCGTGGAAGACGGGCGCGAGGTGG
1510	AX-95916345	SCR200_Os01g09130_84364	CACTGCGTGCGCTGCACGGGGTCCGAGTGGTGGTT[C/G]CCCTACGTGGAACAGATCCTGGACGACCCGGTGGA
1511	AX-95915902	SCR200_Os01g09140_87899	ATCGGCGGCGCCCGATGTCGCCGGATCCTCCGGAA[C/T]TGCGGGACGGGGGTGGTCGGCGGAGTGGGACGACT
1512	AX-95918589	SCR200_Os01g09140_88068	GTGGGACGACTCCCTGGAGATGGTGAAGCGTTACA[A/G]GTGCAACTATCCGATCGCTCTGATGGTGGTGGTGT
1513	AX-95918299	CSCWR_Os01g09200_19268	CAATAATTGACTAAATAAGATGGGCACAAACGTGT[C/T]ACCAAAAATGGAGCCAATAGAGGGCCTTATTAGAG
1514	AX-95941705	CSCWR_Os01g09200_19788	AGTCTTCCGGGTAGGTGACAGTGGGTCAAGGCGTT[A/T]GGCACAAAAATATATGCATAGCAGGTCGATTTTGT
1515	AX-95919167	CSCWR_Os01g09200_20014	GCAGTAAAAACACAATGGTCACTCTGCATTTAAAC[C/T]ACATAGCGAATTTCAAAGTTCATACCTTTCTTGAG
1516	AX-95917472	CSCWR_Os01g09200_20616	GGCACATGCAAGGGAAACTGAATCCTTGTGCGGCT[C/T]GTTCGATGCGCTCCTTGGTATCGCTGTAAATAAAT
1517	AX-95933639	CSCWR_Os01g09200_21339	ATTCGATTCAATGGCCCAAATAAAAAGTGTGATTC[A/G]CACCACATCCGCGCGCATCCACTTCCGCCTCGCAC
1518	AX-95934471	CSCWR_Os01g09200_22549	TTGCTTTTTATTTCAATCATGTTCTTACCAGCAAA[C/G]TCCTTATTTACTGGAAATTGTCATGTATCTATTGT
1519	AX-95944336	CSCWR_Os01g09200_22550	TGCTTTTTATTTCAATCATGTTCTTACCAGCAAAG[A/T]CCTTATTTACTGGAAATTGTCATGTATCTATTGTG
1520	AX-95919486	CSCWR_Os01g09200_22988	GGCAACTTTGAACCTTGCAGAATTGCAGAGGCATA[A/G]GATAACCATTACACTAAGAGCAAAAGGAATCACTT
1521	AX-95941951	CSCWR_Os01g09200_24135	AATCAATAAGTAGTGTTGTTACTTCCTGTGTTAGC[A/T]AAATTAATTGGGAACAACAGACCTTTCGGCATGTG
1522	AX-95918431	CSCWR_Os01g09200_25026	TACAGCAGTTGGAGAATCCTAATAAGCTCTCTATT[G/T]GAGTTTCATAGTTTTGTAGTAAGAGTCCTAGTAGT
1523	AX-95934237	CSCWR_Os01g09200_25656	AAAGCAGTTAGACATGAAAACAAAATACCAGTGGA[A/G]CCCTTGTGGACTTCACCCAAACAATGGACTGAACA
1524	AX-95944367	CSCWR_Os01g09200_26648	AGGGGTGCAGGCCAGATTGAAGCCTTGAGGAATCG[C/T]CAGCTTTAGTTGATATAAGATCAATATCAGAACAA
1525	AX-95940619	SCR200_Os01g09230_47428	GGTGGTGGTGTCGGCTTCCCCATCAGCGTCTACGG[C/T]TCTGTCATCCGCCGCTGCAGAGACGATCCTCAGCT
1526	AX-95943400	SCR200_Os01g09230_47527	GATCCTCAGCTAATCACCTCAGAGGTACGGTACTT[A/G]GCTTGTTAAACTTACTCTTTTAATTAATTATAGGA
1527	AX-95934165	SCR200_Os01g09230_47969	TAATTATAGGATGAACTGTCGTTGATATTGACTGG[G/T]CCTCATCGAAAGATGAAGGTGAAGGGTGATCAACA
1528	AX-95934326	SCR200_Os01g09230_48071	GGTGATCAACAACAAGGCTGCAAGGACAAGCGACT[C/T]AGTAAAGGGGCACCAGCACTATCCGAGATAGCATT
1529	AX-95942268	SCR200_Os01g09230_48345	GAGATAGCATTGTGCTCCATGATAGCAGATTACTA[A/G]CAGATGATGGACAAGTAGTTTGTTATCTTTATCAT
1530	AX-95942363	SCR200_Os01g09230_48644	ATCTTTATCATCACGAATGTAGGCTTTTAGTTGTG[C/T]ACTGATTGTCTGCAATAGTTATGTACTGTTGAGAG
1531	AX-95943249	SCR200_Os01g09320_36112	TATGCTGCCCATTACAATGGGAGCTAAAACTATGT[G/T]CTTATTGCACAGGCAGCTAGAAGCATATCCTCGTG
1532	AX-95934160	SCR200_Os01g09320_36772	ATATCCTCGTGAACACGGACAGCTCCAGAGATTAC[A/G]ACACCGAGGGAGGCCGAATCCAGGGAAAATGTAGG
1533	AX-95942882	SCR200_Os01g09320_36828	GAAAATGTAGGCATTGTTCGACTGTTGTGAATAGC[A/G]AATCAATTACATAATGCCAGATGCTCAACAAGTAC
1534	AX-95943431	SCR200_Os01g09320_37171	TCAACAAGTACAGATTTGCAGCTCACCTGGCTCCA[A/G]TTATATGCTGAGAAAATGACGGGTCGCTGCATTTT
1535	AX-95918554	SCR200_Os01g09320_37273	CGCTGCATTTTGGGATTTCCAATATCAGAAGTTAG[A/C]CAATCATCTACCTTCTTGCGGCACTCCTCAATTGG
1536	AX-95919094	SCR200_Os01g09320_37805	TCCTCAATTGGAGCCTTTGTCTGAAAACCAATTGA[A/G]ACCAGCAAATTATGGCCACTTATTCGTATGAAAAA
1537	AX-95933777	SCR200_Os01g09320_39843	CGTATGAAAAAAAAACTGCCAGGCCAACATTCTAT[A/T]GTAGCACGACAGACTGCTTCCAGTTCCACCATGCC
1538	AX-95933444	SCR100_Os01g09450_14232	CGTGACTTGTTTTCATCAGGAGTACAGTTGTCAGT[A/C]GCTGATCGAGGTCGTCGTCGTCGCCATCGATGGCG
1539	AX-95915954	SCR100_Os01g09450_14602	GGGTGGCCGCCGGTGCGGTCGTTCCGGCGGAACCT[C/T]GCCTCGTCGTCGTCATCGTCGTCCAAGCAGGCGCC
1540	AX-95940549	SCR100_Os01g09450_14759	TGGACGGCGTCCCGATCGGGAGGAAGGTCGACCTC[A/G]CGGCGTACGGCGGCTACGCCCAGCTCTCCGCCGCC
1541	AX-95916083	SCR100_Os01g09450_14821	TCCGCCGCCGTCGACAAGCTCTTCCGCGGCCTCCT[A/C]GCCGGTGAGCTCAGCTTTACCTTGCGCCGCCCGCC
1542	AX-95943265	SCR100_Os01g09450_14865	GCTCAGCTTTACCTTGCGCCGCCCGCCGCGTGGTG[A/C]GGTTTGCTCTTTGCTGTGACCTCATGCGAACACGA
1543	AX-95933666	SCR100_Os01g09450_15126	ATCCCAAATGAATTTCTCGTCTCATCGATCGATCC[A/G]CTGCAGGATGTTCATCGCCACCGCGAAGAGGCTGC
1544	AX-95944144	SCR100_Os01g09450_15475	GGATTATCGGGCCTATATGTTAATGATAACGTCAC[A/G]TGACTTTAACTGCAGAGGATTTTGATCTGTGGTGC
1545	AX-95917334	SCR200_Os01g09460_17095	TCCACCATGCCCAAGCAGCACATACAACAAAGCTA[G/T]GTTTTTTCAAGAGCGCTAATTGTGAAAACAAAAGG
1546	AX-95944777	SCR200_Os01g09460_17833	AAAACAAAAGGAAATGACATACCGCAGATGGAAAC[A/G]AGTTTTGAGTTCTCAACATATGCAGCATTTGTGCC
1547	AX-95943069	SCR200_Os01g09460_18388	GCATTTGTGCCAGTACCAAATATCACACCTGCGAC[A/C]ACATCTTCAGGAACAACATCAAAATGGAGCAAAAC
1548	AX-95943688	SCR200_Os01g09460_19162	TGGAGCAAAACTCGGTCAAATGATGATGATTCAGC[A/G]TACAAAAACACTTCCCTGGATTCAGAGTTGACGAC
1549	AX-95917568	SCR200_Os01g09460_19263	GAGTTGACGACATGCTTCTTGCTGCCACCAAGATG[A/C]ACCTTGAGCACCCGGAAGTTTGTTCCTCCTAGGTC
1550	AX-95942841	SCR100_Os01g09510_49485	TGATCCTTTTGCTGTGAGATAATTGGTCTTGCTGT[C/T]GTTAGTGTTAGCTTCTACGCGTTGGCAGTAGGTTC
1551	AX-95944959	SCR100_Os01g09510_49977	GGAGTTTCTACAAATCATGATCCATCTGTTAAGTT[C/G]AAGTTACATAGTCTGACCATATTTCGTCCTGATTT
1552	AX-95944031	SCR100_Os01g09510_50227	TACATTTTCTTCTGCTTAATCTGGCTAATTCCATG[A/G]CTTCAGAAAGCAGTTTTTTTGGTCTAAATTTCTTA
1553	AX-95934353	SCR100_Os01g09510_50470	TCAATCTTTGTCTTTGTGGCAGTTGGTTGTGAAAT[C/T]GACAATGCAAAGATGGAACTCCTGTTGTCTCAAGT
1554	AX-95944940	SCR100_Os01g09510_50804	CAATGTATAATATCGTATGATTTGCAAACCGTTGC[G/T]TCTGCTATGCTTCTTATTGCCATTTAACATTCATG
1555	AX-95933785	SCR200_Os01g09540_69010	CAATTATAAAAGATAAACCCAAAGATATTTCAATC[A/G]TCTCACCAATTGAAGGTCCGGCGGCCCTCCGGCGA
1556	AX-95962179	SCR200_Os01g09540_69295	CCCTCCGGCGAGCCCAGCAGGTCGCTCCACTGGTC[G/T]CCGATGTTGTCTTCCTCTCCCCCGACTTGTACTCC
1557	AX-95940695	SCR200_Os01g09540_69389	ACTTGTACTCCACCACCGATCCCGTCGCCGTCGAG[C/T]TCTCCGACCGTACTCCACCACCGATCCCGTCGCCG
1558	AX-95940874	SCR200_Os01g09540_69408	TCCCGTCGCCGTCGAGTTCTCCGACCTGTTCGTTC[A/G]TTTCATCAATTAGGACGGAGGGAGTACACGCAGGA
1559	AX-95916807	SCR200_Os01g09540_69712	TACACGCAGGAATTCAGAGATTAATTAGTTTGTAA[C/T]GTGACCTTAAAGCCGTGCTTCTTGTAGAACTTGAC
1560	AX-95940639	SCR200_Os01g09540_69987	TAGAACTTGACGTGGGAGAGGGCGGTCTCGTCGAC[A/G]TCGAACACCGTAGTCGCCGTCGCCCACGGCCGCCG
1561	AX-95943135	SCR200_Os01g09540_70250	CACGGCCGCCGGGATCATCATCTGCCTCAGCCTGT[C/T]CACGAACGACATGTGAAGCAGATTTGTTTTTTGAG
1562	AX-95962347	SCR200_Os01g09590_14713	TGTTTTTTGAGTCTAAACGAACATGTAGATACCAC[A/G]TTTGAAGCACATGTGAAGCAGATTTGTTTTTTGAG
1563	AX-95943678	SCR200_Os01g09590_14961	TGTTTTTTGAGTCTAAACGAACATGTAGATACCAC[A/G]TTTGAAGCACAGCAAAATACTAGTAGTAGCTTTTT
1564	AX-95941197	SCR200_Os01g09590_15232	CGGTCGGCAGCAGCTGCTGCAGGAAGTCGTCGCAG[A/G]TGTACGCCTTGCGCACTAGCCAGTGATTTGCCTGT
1565	AX-95933909	AGCRG_Os01g09620_45975	AACATATAGCAACATAATATTATTGGATCATTTAC[A/T]TGAAGCAGGTGATTACAATACATTGAGGGGGGCTT
1566	AX-95941988	AGCRG_Os01g09620_46162	TCAACAAGAGGGGGGGCTTGATTGAAATCGATCGA[C/T]GATCTTCATCAGCTAGTCGATGATGCAACAAACGA
1567	AX-95943074	AGCRG_Os01g09640_68125	GATTTGCCTGTCCTTCTCAGTGTCCACTGCAAACT[G/T]AATAAGTGAATATGGTGATCTCATCTTTCACCTTC
1568	AX-95943960	AGCRG_Os01g09640_68795	CAGTGCAGGGAATCCCATTTCAGCAGGCACAGAGG[C/T]TGTCTCGTGTCTCAGTTTCAGACGTTCATTCACAC
1569	AX-95941893	AGCRG_Os01g09640_69200	TCTTCAGTCCATGGAACACCTGATGACAGTTAACT[A/G]ATGAGTTTGACATGTTCAGAATTTCAGGTGTAGAA
1570	AX-95919327	CSCWR_Os01g09750_17907	TGAGTACTTTCGTAGTATCAATCAATTTATCAATG[A/G]CACAGTGATTCGTGTATCTTCTGTATAATGAGTTT
1571	AX-95919193	CSCWR_Os01g09750_18764	CTAGTATTGGAAATGCCAGAACAAATACATCAGTA[C/T]GCAACTTCGTGCTTTATATCACAAAGGTGAAAAGA
1572	AX-95944616	CSCWR_Os01g09750_20259	GTAATTAATTATTTATTTGGCTTAAAACCCAACGG[G/T]ATTTCTGTACAGTAGAACTCTGAGTGACATAATAG
1573	AX-95918972	CSCWR_Os01g09750_21075	ATGTTTCTTGAACAATGGCAAGAACCTGTAAAAAT[C/T]AGCAGATAATAAATTAAACATCAAAAGGAAAGTCC
1574	AX-95917668	CSCWR_Os01g09750_21395	ATGTTATTCCAATGCACAATCTCGTTAATTGGTGT[C/G]AACAGCATGCTGCCTAAGCTGCTCTTGTTGGGAAG
1575	AX-95934307	CSCWR_Os01g09750_21733	CATCACCTTCAACTTTTTCCTCCTTCACCACCTCA[A/T]CATCCTTCTCCTCCTTCCACTCTCTTTGCATCCAT
1576	AX-95918003	CSCWR_Os01g09750_21816	AAAGAGAACTCCATCTGGAAACAAGAGAAAAAACA[A/G]CTCATCTTTTGCGCCAAAAACCCCCTCCTAAACCC
1577	AX-95942992	SCR200_Os01g09760_25847	CGCAAGGCGTTCTTCTGCTGCGAATCTGTCTGTTT[C/T]TTTTTTGGTGTTTTTTTTTTGGTGCGCCGTGATCC
1578	AX-95941280	SCR200_Os01g09760_25893	CGCCGTGATCCCCGATGCGACGCTTACCGGATTTC[A/G]TCTCTGGTAGGTTGGGGATCCGTAATTCCGTTATC
1579	AX-95918435	SCR200_Os01g09760_26158	ATTCCGTTATCTACTCACTGGCTTGTCTAACTTGT[A/T]CCATGCAATGCTTTCGCTATGACTTGTCCCCTGGA
1580	AX-95942165	SCR200_Os01g09760_26272	TGTCCCCTGGAAAGGTCTATTTACTTGGATGTGGA[C/T]TGAGCGGCAGAAGTCCTTGTCACAGTTGATGACTT
1581	AX-95934014	SCR200_Os01g09760_26497	GTTGATGACTTGCTTAATCTGATTACTAAATGGGC[C/T]GCATCATGATGCATTGTTTTACTAATTTGTATGCT
1582	AX-95917345	SCR200_Os01g09760_28616	ATTTGTATGCTTTTCCAGAACTTGTCAAGAACATT[A/C]CAAGACATCTGTACCAGTTATTTTTCCTGCAGACA
1583	AX-95917177	SCR200_Os01g09760_28698	TCCTGCAGACATGAATGTTGCTCATGCTGGCATAC[A/C]AGAAACAGAAAATGCCATCAACTGTACCAAAAAGG
1584	AX-95916961	SCR200_Os01g09760_28910	GTATGGAACAAGGTCAGACAATTAAAGATGAGCAT[A/G]AAACCGCAAAGTGTGATTATAATTTATCCCTTCTG
1585	AX-95919573	SCR200_Os01g09760_30534	TATCCCTTCTGAGATCGAAGTGCACCTTAAATCAG[A/T]CAGCATTTGGCACCTTAAATCAGACAGCATTTGTG
1586	AX-95917621	SCR200_Os01g09760_30570	CAGCATTTGTGTTCTTTCCCGTATTGCTCTCTTCA[A/G]TTAGTCTGATTAGTTAGTAATTCATATCAAAATAT
1587	AX-95916534	SCR200_Os01g09760_32048	TATCAAAATATGTTATCAAGCTTTTGAACTACGAG[A/T]AAATTTTACAAATTTATGAGACTCCTCACGTTTTT
1588	AX-95942898	SCR200_Os01g09760_32365	CTCACGTTTTTATTTTTCACTTGGTAACCATTTGT[C/T]TAACAACAATCCTTTCAAATAATTCACACAACAGA
1589	AX-95944831	SCR200_Os01g09760_32618	CACACAACAGAGTAGAGGTTGAGCAAATTCCAAAG[C/T]TTACTTCAATAAAAGTTCTCTAGAAGAAACAGGCA
1590	AX-95918295	SCR200_Os01g09760_33257	AGAAACAGGCATATCAAATGAAGCGACGGATTGTA[A/C]AGGCCCAGAATGAGCTTGGATCTACAGCATCAGAA
1591	AX-95944933	SCR200_Os01g09760_33779	CAGCATCAGAAGACGGCGGGTCATCGTTGACTGTC[C/T]AGCTCTCTTCTAAACTGTGTATAAACTCTTTAGAG
1592	AX-95940572	CSCWR_Os01g09770_34616	TCCTCCGGCGACGGCGACGACGGCGGCGGCGACAC[C/G]GAGCGCATCTCCGACGTGGCGTCGAACCGGAGCAT
1593	AX-95916063	CSCWR_Os01g09770_34832	GCGGCGATCTCTCGCCAGATGTCGTCGAACGACAT[A/G]GCGCCGGAGAGGGAGGCGAAGCTCTCGGGCTGGAA
1594	AX-95915935	CSCWR_Os01g09770_34846	CCAGATGTCGTCGAACGACATGGCGCCGGAGAGGG[A/T]GGCGAAGCTCTCGGGCTGGAAGAAGCCGACGAAGG
1595	AX-95943889	CSCWR_Os01g09800_60928	ATGGCTTAAGATGTACTAGCTTTTTGGACGATTTC[C/T]AATTGAAGCAGGGAGTCGCATCCACACGTTCATAC
1596	AX-95961895	CSCWR_Os01g09800_61461	AACGCGACGGCGGGGTGGCACCCGACGTGGGCGCA[A/G]TCCTCGTCGACGCAGAGGCACGCCGCCTTGGGCAG
1597	AX-95918649	CSCWR_Os01g09860_08586	CCACCCTCTCCAAGTACTGTTGAATCATCAAAGCT[A/G]TTTGTGGCCTTCTCAATCTCAGCAAATTTGAATGT
1598	AX-95918439	CSCWR_Os01g09860_08956	CCCTATTAGAGTGATTCACACTCTCTCAACGAGGA[C/T]GGACGGCTAACAGCGAAACTAGCTCTTGCTAGATG
1599	AX-95944189	CSCWR_Os01g09860_09143	GATTATGAGGTCCCAATGATGACTGAAAAAGCACA[C/T]TAATGCTGTTCTGCTGTATGAGGAAATATGCTGGA
1600	AX-95918524	CSCWR_Os01g09860_09587	TAAGTTTATGTCTGACATTGCTGTTGTTTATGAGA[C/T]CAACCAGATGACTATAATAAATTGATAGCAGTTGG
1601	AX-95942008	CSCWR_Os01g09860_11602	GTATCAGGTGAATATTTGCATAATTGTAAGGAACC[C/T]TTTTGGACATGGACATGAAGAAGTCCAGGAACTTA
1602	AX-95941638	CSCWR_Os01g09860_11923	CGCCACATGAGTGGGAGCAGGAGGCGTAAGCTCAA[C/T]TGGAGGAGGCGCATTATATTCTACATAAGACGTAG
1603	AX-95933847	CSCWR_Os01g09860_11980	TACATAAGACGTAGTTAGTGATACACTCATTAGAA[C/T]TGATGCGACATCATGATCTAACCGCGGGACGAACT
1604	AX-95944666	CSCWR_Os01g09860_12510	GTATGAAATTAGCAACTAGGAAAACAAGAACAATG[A/G]TAATGCAATGCAAGTGCACAGCACCAAAATTATCA
1605	AX-95918472	CSCWR_Os01g09860_12590	ACAAGGTGTAGTATGCAACAAGTGGGGAAGATACA[C/T]ATTCAGCGAAGTTAAGCATTTCCCAGTAGACAAGC
1606	AX-95933576	CSCWR_Os01g09860_13101	AAAAACAGGAGGCGCAAAAACAACCTGAAAACCAT[C/G]GCGAATGCCCGGAGCTCGTCTCACCTGTAGATCCA
1607	AX-95962063	SCR100_Os01g09870_24970	CGTACGCCACGACTCCCTAGGCCACCGCGGGCCCA[C/T]TTGTCAGTAGCTCGACCAGCCACTCCTCCCCCACG
1608	AX-95940667	CSCWR_Os01g09880_28931	GTCGTCGACGGACGCGGCGGGAGACGGCGCGTCGG[A/C]GACGGAGAGCTTGACGCCGCCCTTCTTCTTCTTCG
1609	AX-95915976	CSCWR_Os01g09880_29208	ATGACGGTGATGTTGCCGGCGTCGTGGACGAAGCC[A/C]GGGACGGATCCCTCCCCGAGCGGGACGGCGTTGGC
1610	AX-95916082	CSCWR_Os01g09880_29342	GGCGGTGAGCGTGACGTCGATGGAGTCGGTGAGCG[C/T]GGGCGCGGTGGCGGAGGAGGAGAGGCTGAGCTTGT
1611	AX-95919283	CSCWR_Os01g10010_12630	AGCGCCTTAGCTGCTCTATCTACTACTACACAATT[A/G]AAGTCTTGCAAATCATTTTAGCAAAGAAGCGTAAA
1612	AX-95918111	CSCWR_Os01g10010_12733	ACAATACAAAAGAAGAGATTAACAAATTGTACACA[A/G]TTCAGCGGTAAAAACAGAAATTCATACACAATACT
1613	AX-95916001	CSCWR_Os01g10010_12955	GGACCCCGATGAGCAGCGAGGAGACGATGTTGGCG[C/G]TGGCGCCGGTGAGCAGGAGGAGGACGAGCGTGACG
1614	AX-95916921	CSCWR_Os01g10020_15376	GGTGTACGTACACACGTCTAGTACACGATCACACA[A/G]TCACACGCACAGATCCACACGATTCCAAACTCCCA
1615	AX-95915913	CSCWR_Os01g10020_15947	GACCCAATCTCCGGCGACTACTTCACCATGTCCTC[A/G]CATGAACCCAAGTGGTGGCTCGGGGAGCCCCTGTG
1616	AX-95917133	CSCWR_Os01g10020_16652	CCAGAGGAAGGGTATAAAGTGGAGATGAAGCGATC[G/T]GACAAAAATGAATGTGGAGGAGCACATGGTTATGA
1617	AX-95941768	CSCWR_Os01g10020_16941	ATGAGAAAGGTCTTGCTGTTGGTATCCTCCTTTAG[A/T]CGTAATTGCACTTGTACACTTATCATATTAGATTC
1618	AX-95944705	CSCWR_Os01g10020_17140	ATGCAAGTTCAATTAAGCTCGCATTCTCTGCTTAA[A/G]ATGATGTCCATCCTGTTGATAAGAGATTAACCAGT
1619	AX-95919504	CSCWR_Os01g10080_56022	GTCGAGTGGAGCTCACTAATGAAAGGGAGACCTAA[C/T]TGTAAGTTCATAAGTGTTTTTTCTTGCTTTTATGG
1620	AX-95916644	CSCWR_Os01g10080_56672	CAGGTAATATGGGCTTGAGACAACGTTGAGCTGCT[C/G]AAAAGAAACCAAAGCTTCTTTTGTTCAGCGACTAT
1621	AX-95944318	CSCWR_Os01g10080_56706	TCAAAAGAAACCAAAGCTTCTTTTGTTCAGCGACT[A/G]TTTGTTTCTTTTGGCTTTTAGTTTTCTACATTCTG
1622	AX-95917998	CSCWR_Os01g10080_56779	ACAGCCTCTACGAATTAGATTCTACCCTGTAATGT[C/T]GAAGTGTATCATGATTTATATAGCTTTTAACTTTT
1623	AX-95933547	CSCWR_Os01g10080_57408	AGTTGATTGAGCTTAGTGCGTTGGTGGAGAAGGCC[A/G]AACGTGAGGATGCCCTTGCCACCGAGGCCGCAGAG
1624	AX-95961918	CSCWR_Os01g10080_57482	ACATTCGAGGAGCTGCTGGCTCAGGAGAAGAGCGA[C/T]GCCGCCTTCTGGCAGCGTCACAGGAAGCTGACCTC
1625	AX-95934019	CSCWR_Os01g10080_57636	TCCTGGTGGAGCTTTTAATGTTGCTAGTTGCAACC[A/G]TGGTGTAATGCGCTTGCCAAGCTCTTGGGCGCCTG
1626	AX-95918209	CSCWR_Os01g10100_60994	CTGCTAACATAACCTTACTACATAAGATGTTAACG[G/T]TTACCTGTGGCAAGAAACCAAAATCTTGAGTGTGT
1627	AX-95944562	CSCWR_Os01g10100_61361	CTGATATCATCATCTGCGTTCATAGCATCCAGTGA[A/G]CATTCATATCGAGGAAAAGGATAGATACATATTCA
1628	AX-95941477	CSCWR_Os01g10100_61414	AGGATAGATACATATTCATTAATAGCATTGGTTAT[A/G]CACGATAACATGATAGTCAGATTGGCTGCCTAGCA
1629	AX-95918730	CSCWR_Os01g10100_61444	GTTATGCACGATAACATGATAGTCAGATTGGCTGC[C/T]TAGCACAGTAGTATGGAAACTCAGACACATCCTTT
1630	AX-95933574	SCR100_Os01g10200_66458	TACGATGCAGCAGAGATGACTTTGTTGTCCTTTGC[C/T]AGTGACCGAGATGCTCGAGCTCGACCGGCCATTGG
1631	AX-95916105	SCR200_Os01g10210_70751	CTGTCGGACTTCCTCGCCTTCCACCGCTGGCACCC[A/G]CGCGTCGCCGCTTCTTCCGCTACGAGATGAACGAC
1632	AX-95915997	SCR200_Os01g10210_70962	AGATGAACGACAACAACATGGGCTTCGGCGTCTTC[G/T]TCGCCACGTGTCATCGCCGCCGGCGGCGTCGAGGC
1633	AX-95943560	SCR200_Os01g10210_71213	GGCGTCGAGGCCGCCGACGAGCTCAACCGGGACAA[A/C]TACTCTATCACGTATATTGTTCGATGAAAATACAC
1634	AX-95942423	SCR200_Os01g10210_71375	TGAAAATACACGAACTCTGTCGCCGTCTTCCGTAT[A/G]TATGTACGTTGTCAGGATGGAAAGAGACTGTAGGA
1635	AX-95942190	SCR200_Os01g10280_07268	AGACTGTAGGAGGCATGTGTATTCTGAATCATCTA[C/T]TTAGAACATGTTAGTGTAACTGTATGTCTGTATGC
1636	AX-95933535	SCR200_Os01g10280_08678	TGTCTGTATGCAATTGATAATAGACACCTCCCAGC[A/G]GTAAGTTGCCTGGGGTTATACATAGGCAGTGGTTT
1637	AX-95943705	SCR200_Os01g10280_08770	GGCAGTGGTTTGAGCTGATATCTTGCAGGCTGCAG[C/T]AAGCCAGTGAATCTGTTTGAAAAGAATGATCAATG
1638	AX-95933399	SCR200_Os01g10280_08923	AATGATCAATGTTACGTTACAGGTGCTCGAAATTT[G/T]CAGTAGGTCCGTCTCCTGGCGTGCCGCGTCTCCCG
1639	AX-95933364	CSCWR_Os01g10320_23546	GAAATCAAAGGAAGGTCCAGTTGATGAACATGAAG[C/G]AGATGCAGTGGGCGCCGCCGCCGTCGCCGTCGACC
1640	AX-95916907	CSCWR_Os01g10320_24664	TAAGAAAAAAAGGGGGCTGAAGAAACCTTGAGAGA[A/G]CAGCAGAGTATGGCACTCGGATGATGCCAAACTGC
1641	AX-95918002	CSCWR_Os01g10320_24752	TGCTGCTGTTTGCATCTACAGATTTGATGAGTTCA[G/T]CTCCAAAATGAAATCTGTATAAGCATAGCATCATC
1642	AX-95944807	CSCWR_Os01g10320_25359	TTAAACATAAAAATTCAGAAGATTTGATTTGAAAC[A/T]ATTGTGTGAGATTTACTTACGAGAGGAGAATCGAT
1643	AX-95933635	CSCWR_Os01g10320_26730	CCATATGATCAACGATGTGTATCACGCTGCCTCCA[A/C]CATCGCTAGGCCGGATCAAGAACCCACTGGGAAGC
1644	AX-95916919	CSCWR_Os01g10320_26846	CCTTGCTTGCTACTGAGTGATCTCTCACACACCTT[C/T]AGAATTCAGAGCAAGAACGTTCAGGCAAGCAGGCA
1645	AX-95917135	CSCWR_Os01g10340_32273	CTGCCCTGGAAACGAATGGTGTCTGAATTGATCAC[C/T]AACTGCAGTGGAAAACATAGTTGGCATATCATTGC
1646	AX-95942816	CSCWR_Os01g10340_32837	ATACAGTCAATTTTTCACACTTAGGTTATTGAGGA[C/T]GACTCGATAGCTAACTGATGTTTCAGGAATTCTAT
1647	AX-95941268	CSCWR_Os01g10340_33197	GTTTCCTATTTCCCCTTCAACTGGAATAATTGGCC[A/G]TATGAAAAGTATATTTAGTGCAAAAGCTGCCTCCC
1648	AX-95916863	CSCWR_Os01g10340_34568	AAAATGAGCAAATTCTGTTTGGTCCACTTGCATTA[C/T]TCAATTGAGGCAGTAACAAAATAAATAGGAGTGGG
1649	AX-95916696	CSCWR_Os01g10340_35006	TCGTGTTGTTGGCTCCTCCGTTAGTAGGCCTTCCA[A/G]TTGCAATGGAGTCAAATGATTTGAATGACCTAGAT
1650	AX-95943899	CSCWR_Os01g10340_36661	ATAAACCAGGGGCAGTGCTTTTGTGGTCCTTCATG[C/T]TAAAATTGGGCTATGCATGAAGAAAAAGATGGATA
1651	AX-95942177	CSCWR_Os01g10340_36737	CTCACAGAATTGGGCCAAAATTGTATTGCAGCTTA[C/G]ACTCCTTGGCAATAAGGTAGGAAATGTTGTGAGCA
1652	AX-95918413	CSCWR_Os01g10340_36766	AGCTTACACTCCTTGGCAATAAGGTAGGAAATGTT[A/G]TGAGCACTTTTTTGGGATGAAATTCCACAGGTTTA
1653	AX-95916621	CSCWR_Os01g10340_38087	TATCTACAAATACCATTTTCTTATGAACCAAACCA[A/G]AGAATTGTTCCGATAGCATGCTAATGTTATCTTCT
1654	AX-95918521	CSCWR_Os01g10340_38949	TTCTCACATTATCTCCCTACTCCTAAATCAAATTA[C/G]CAGATTCAGAATCCTCAATCAAGTAAAGTACTCAG
1655	AX-95942464	CSCWR_Os01g10340_39436	TCTCCTCCGACGCTTCTCCGCTCCGCTGTCAGTTT[A/G]AACTAAAAGCCCAAAATAAAACTAAATTACGCCTT
1656	AX-95940691	SCR100_Os01g10350_39665	AAACCCAAAGGCCACGCACACGAGTCACTGACACG[A/C]ACGGGCACTCGCTTCTCCACTAGGGTTTCTCGCCG
1657	AX-95940952	SCR100_Os01g10350_39734	CGCCGCCGCCGCCGCTCGCCGTCGCCGTCGCCGCC[A/G]GATCAGAGATGAGCGCATCCAGGCCGGATCACCGG
1658	AX-95940784	SCR100_Os01g10350_40253	AGATGCCGAAGGATTCGACACCTTCCGCTGGCCGT[A/G]TCGACGAGGAGGAGTGGGTCACCGTTTTTGGGTAT
1659	AX-95933884	SCR100_Os01g10350_41119	ATTACCGTGTTTCTATTGCATATCAATAGCCAAAA[A/G]AAAAGGAGAGCAAGCTCAAAATGTAACTGGCTTGT
1660	AX-95944588	SCR100_Os01g10350_41449	TTCTGCACTGTTTGATGAGGATCTGCGCTTTTCTT[C/T]GTTAAGAATTTTACATGTCTTTTGGTTATGTATTA
1661	AX-95918212	SCR100_Os01g10350_41966	AAACAAATCAACACTAAACCAAAAGATGGATGGTG[G/T]CACAGACGCACAGTTTGTGATTTGTGGACCTAGTA
1662	AX-95934413	SCR100_Os01g10350_42329	GCTGATCTCTATCTTGTTCGACATCTTCCAGAGCC[A/G]GCATGATGCACAAAAAGCTCTCACCAAGCACGGTC
1663	AX-95941111	SCR100_Os01g10350_42352	TCTTCCAGAGCCGGCATGATGCACAAAAAGCTCTC[A/G]CCAAGCACGGTCAACAGTTAAACAGTGTTCTTATC
1664	AX-95962008	SCR100_Os01g10400_75310	ATTGTCGTCTTCTTCTCTCTCTCTGCATCCAGCCG[A/C]TATATATACCACCAGCCGAAGCAGCCATTGCTCCT
1665	AX-95943863	SCR100_Os01g10400_75587	CTTTGAATTTTGCGAAACACTGATCGGTTTGATTC[C/G]ATTGACGTGGTGATTAATTTGCAGGAAGAAAGGTA
1666	AX-95917156	SCR100_Os01g10400_75737	CGTCTGAATTTTACAGTTTTAATTTCTTCGTCTTT[C/G]CTCTCAAACACACACACGATACTATCGATCCTGAC
1667	AX-95942305	SCR100_Os01g10400_76122	ATACGAGATTAGATAGTTCTCAACAATTTTTACCT[C/G]ACGCCTTAATTATTTGCTTGCTTTGTGCGTGCGTG
1668	AX-95933418	SCR100_Os01g10400_76155	CTGACGCCTTAATTATTTGCTTGCTTTGTGCGTGC[G/T]TGCAGCCACTTCGAGGAGGTCGCCGCCGGCGAGGA
1669	AX-95942591	SCR100_Os01g10400_76408	TGTTATCGATTAATTAAGCAGCTGGTCGCTTCGGC[A/G]ACTATGCGTGTATCAACGTATGAATTTGTGTGATG
1670	AX-95943399	SCR100_Os01g10400_76447	ATGCGTGTATCAACGTATGAATTTGTGTGATGTGA[C/T]GTACCCGTGCTATTCTCAGTGAAATTAATCAATCG
1671	AX-95964612	SCR200_Os01g10420_88142	CGCGTCTCCCGTTGCCCGGTTGCGCCGCGTCGCCC[A/G]TCGCCCGGTGTGTTCCTCTTCCTCGCCGTCACGCT
1672	AX-95943050	CSCWR_Os01g10430_91417	CACTGTTAAACTTTACTTTGCACCTGGACTGATTG[C/T]GCCCTTTATACCATGGTGTGTTCAGTTGTTGTTAT
1673	AX-95916049	SCR200_Os01g10440_04700	GCCGTCACGCTGGCGGTCGCCACCTCGTCGCTCTC[A/C]GTCGCGGCGTCGCTCCCCGCCTTCTTCCCCGCCGC
1674	AX-95916023	SCR200_Os01g10440_04865	GACCGGCTATGGCGGACGCTCCACGCGCTCTACCA[C/T]CCGCGAAACGGCCCCACCATGGTCGCCAACACCCT
1675	AX-95940625	SCR200_Os01g10440_05063	GCCAACACCCTCCACGCCTGCGCCGTCCTCCTCCG[A/C]CGCAGCCGCGTCACTGACATGTGAGCTTCACGACT
1676	AX-95933413	SCR200_Os01g10440_05208	GCTTCACGACTTCGTGTGCTAAAACCATTCATCCA[A/T]CAGATATCCGGGCAGAGGGCGAGGCCGGTGATCGT
1677	AX-95941032	SCR200_Os01g10440_05433	CCGGTGATCGTGGACCCGGGGCTGTACATGGCGCG[A/G]AAGCAGGACCAAGCATCCTAGAACACAGGTTCACC
1678	AX-95934391	SCR200_Os01g10450_07478	ACAGGTTCACCTTTTCTGAACAAAAATGAAAATCT[G/T]ATGCTAAGCCTAAGCTACTGAGCATACAGAACCGG
1679	AX-95918291	SCR200_Os01g10450_07532	TACAGAACCGGATAAAAACATCTGGCAGAAAGGAT[C/G]CTAGAGACTTGAATCCAATGCAGAAGTCGCTTTTT
1680	AX-95941558	SCR200_Os01g10450_07628	AGTCGCTTTTTCTGATCCTGGCTGTTGCTGCTCTT[C/T]AGTGAGTCGCTTAATGTCACGGTGCACGACCCCTT
1681	AX-95941321	SCR200_Os01g10450_08212	CACGACCCCTTGAGAGTGAATGTACTCCAACCCAC[A/G]GGCAACATCAGGCTACAGTATTAATTTAATCTGAT
1682	AX-95964814	SCR200_Os01g10450_08658	TTTAATCTGATCACAATACCAGACTTCATGGTCAT[C/T]AGAAGTAACGCGTCCACTGCACTAACCCTCCTCCT
1683	AX-95941193	SCR200_Os01g10450_09091	ACCCTCCTCCTTCCACCATTATCAAAATATCTCCT[A/T]GTCCATGAGCTATCCTTTAGAGACTTGTGCTTATC
1684	AX-95933366	SCR200_Os01g10450_09530	TCTGCTTGTTGGCCTTTTCCTTATCAATCTGAAGC[A/G]AGGAGCGGGGAAGCGAGGAGCGGGCTGTTGGCAAG
1685	AX-95941219	SCR200_Os01g10450_09575	CTGTTGGCAAGCTCACAGAGTGCTTGAACGCAGCC[A/G]CTGCATCCTAGGAATTTGTCGCAGGAAACGCCTCC
1686	AX-95943062	SCR200_Os01g10450_09917	GAAACGCCTCCAAGAGACCCAAGGCCAGGAATAGC[C/T]GCAACTCCTATACTGCACAGATCTCATCTCTCCTT
1687	AX-95944942	SCR200_Os01g10450_10452	CATCTCTCCTTGTCAATCAAAATACGGCGCAAAAT[C/T]TTTGAACGATTCTCTTAACACGACCAAACAAAAAA
1688	AX-95933699	SCR200_Os01g10450_10586	CAAACAAAAAAAATCTCCTGTTCATATATTGAAAA[A/C]TCAACATCCAGAGAGAGAGAAAAAAAAATACTAAA
1689	AX-95918171	SCR200_Os01g10450_10669	AAAATACTAAACCAATTCAAAGCATGAACCCAGAT[A/G]AGAACCTGGAGATTGGCATTCAAAGCTCCCACCGG
1690	AX-95916532	SCR200_Os01g10450_11168	GCTCCCACCGGAAAGATGGCCCGTGCTTACACCCT[A/G]GAAACGCAAACCATAGTTAAAACACAACATAGCAC
1691	AX-95933663	CSCWR_Os01g10480_40477	CCAACAAATCAAACGAGAGCCATTGCTCCGGCTGT[C/T]GCGACGACGAGCAGCATCAGCAAGGCACCACCCCT
1692	AX-95961930	CSCWR_Os01g10480_40808	GCGGCGGCGGCGAGGGGGTGGTAGGCGTGGCGGTT[G/T]CGTTGCCGCGGACGGCGAGGACGACGACGATGAGG
1693	AX-95961904	CSCWR_Os01g10480_41326	ACGGCGGCGGCGACGGCCGCCGCCGCCGCAGCCAC[A/G]CCGGCGACACGCCGCGTCATTGCCTTTCCACTACG
1694	AX-95940840	CSCWR_Os01g10490_46954	CGTCCTGGATGCTCATCCCCGTTCCAGCGCCGCCG[A/G]AGCCGGAGCCGAAGAAGTGGCCCACCGAGCTCGGC
1695	AX-95961873	CSCWR_Os01g10490_46960	GGATGCTCATCCCCGTTCCAGCGCCGCCGGAGCCG[A/G]AGCCGAAGAAGTGGCCCACCGAGCTCGGCCACCGC
1696	AX-95916003	CSCWR_Os01g10490_47478	CGTGGTCCCGGATGAGCCGCCGCCGCCGTGGTGGC[C/T]CGGGATCGGCGTCGGAGTCGTGGTGCCGCCGTGGC
1697	AX-95933573	CSCWR_Os01g10490_47623	ACATTACCACTCAAACCAACCATGGAAGAATGCAA[C/G]CTCTCTACGCCATGAACGTGCGTACCTGCTTGGGT
1698	AX-95934365	SCR200_Os01g10504_60245	CAACATAGCACATTGGTCCGAATCGTGCGCTATCA[C/T]AAGTCACTCTATTTTTTGTGGGGTATTTTTCATAT
1699	AX-95918006	SCR200_Os01g10504_60682	ATTTTTCATATTATAAAATGACTGCAAATCAAAAG[C/T]CGCTGCTATAGATATCCCCAAAAGGTTCTCCAAAA
1700	AX-95918166	SCR200_Os01g10504_62289	GTTCTCCAAAAATATTCTTCAAAGATCTTCTGTTC[A/G]TGCATGCTACTGTGAAGTGACTGCTAGCTAGCTCA
1701	AX-95944767	SCR200_Os01g10504_62768	TACTATCTTCCTGGCAAGAAAGAAATGAAACCTTA[C/G]GATTCTCGAGCTTTTCTTCACTCCTCTTGTAGTCT
1702	AX-95944573	SCR200_Os01g10504_63008	TCTTGTAGTCTCCCAATACAAATGCAGGCCCAGTA[G/T]TTGTACCATGATACATGAGAGGTTTCTGATCCCCA
1703	AX-95943065	SCR200_Os01g10504_63177	TCTGATCCCCATGTTTAAGCAGTGCAACAAAACGT[A/G]TATATGTGCCAATATGTTTTATTAATTGATTTCAA
1704	AX-95943541	SCR200_Os01g10504_63293	ATTGATTTCAAATACTTCATGCAGACCACAGTTTT[C/T]CAGTTTTTTGCCATGTGTGTAATTTTTTTTATGCC
1705	AX-95917321	SCR200_Os01g10504_63377	TTTTTTATGCCTGCATGACATGTTTTCACATAACA[C/T]TGAAACTGAGGAGCCCCAGGATGCTCTATATTTTT
1706	AX-95917792	SCR200_Os01g10504_64177	TCTATATTTTTTGTGCAAATATGTGTGTGATCATA[A/C]ACATCATGAGAGATCTTAAAGCTCACCTCTCTCTC
1707	AX-95917119	SCR200_Os01g10504_64246	ACCTCTCTCTCTCTCTTCATCTATCTCTACAGCTA[G/T]CTCTGCCACACAGACATACAAGCACACAGCTTGCC
1708	AX-95944082	CSCWR_Os01g10530_89695	AAGAATCTGCAGGTTTTATTCATGCAGCAATCACT[A/G]TTCATTGAAAATTCGATCCAGAAGGATTAATCAGA
1709	AX-95943043	CSCWR_Os01g10530_90700	TCAGAATCTGGCAAATATACTATTGCTGGTACGTT[G/T]TTCCTACCTAATTGAATTCATCTCAACTCTCAAGT
1710	AX-95933642	CSCWR_Os01g10530_92057	CACACCCATTTCAGCATGAGAACTTGAAGCCGCTC[C/T]GGCAGATGCATTACAGTCTTGGGGAGGAACTTCCC
1711	AX-95916771	CSCWR_Os01g10530_92179	TCTGGTGCTGCTGAAATGAGTCCTGAACTGTATGA[C/T]TGGGCAATGCACAAGGTGACTTCCCCTTTGTCATA
1712	AX-95943335	CSCWR_Os01g10530_92349	AACTCACCGTGCAAAAATGTGCCTGGCGATATTGA[A/T]CTTCTAGCTCTTTCTAACCCAGACTCAGGAACGGA
1713	AX-95941630	CSCWR_Os01g10610_65949	GGCCGAATTAAAGCCCCCTTTCTCTCTAGCTCGTG[C/T]CTCACATAAATAACACAATTATCATCACAACTGAA
1714	AX-95944322	CSCWR_Os01g10690_17120	AACACGGCAGAAGACATTACCTGTTTGCAGCACCA[A/G]TATCGCTCACATTCTTCTCAGCCTTATCACCTGCA
1715	AX-95941561	CSCWR_Os01g10690_18787	GGCTTTGGCGGAAATGAACTCACAAGCTTCCCATT[A/T]GCAGTTCGCTTGACAAAAGAATTCAAAACACCACA
1716	AX-95941738	CSCWR_Os01g10690_20058	AAGCAGACGTGTCAACTCAGAACAGTAAATCCACC[A/G]CGAACTGGCACATTTGTTGCTTGTTTCTTTTTGCT
1717	AX-95918196	CSCWR_Os01g10690_20180	CAACCCTAAGTTTCACCTCAAACGAAACGCAAACC[C/T]TAACTGGCAAGAACAGTAAGACAAGTCGCACGAGA
1718	AX-95941154	CSCWR_Os01g10690_20673	ACTCCCTCCAACCAAACGGGCCGTAACGCGGTAGA[A/G]CCTCGCAAGAGCAAGACAACGCGAAATCAGACGAT
1719	AX-95918148	SCR200_Os01g10780_56661	ATCATCCTCATTAAGAAGCTTGAGGTAATCTTGTT[C/T]ATCATCCTCTCATCCTCATTAAGAAGCTTGAGGTA
1720	AX-95933827	SCR200_Os01g10780_56677	AGCTTGAGGTAATCTTGTTCATCATCCTCATCGAG[A/G]AGCTTGAGGAACGGCTTCTTCTCCTGCCGAGGCTG
1721	AX-95941023	SCR200_Os01g10780_56992	TGCCGAGGCTGTTTCTCCTCCTCCTTCGCGTCGCC[A/G]ACGGCGGAAATCAAGATGTAAGAAATGGAGGCCAT
1722	AX-95944582	CSCWR_Os01g10790_61082	GTCTTTTGACAATGATGAAGCTAGGCCCACTGCAG[C/T]AAGTTGTGTGACGTGAGAAATCAAGATTGTTAGTT
1723	AX-95917227	SCR100_Os01g10800_61983	AAGAAGAACATAGTACCCTGTGTTCTCAGGTTCCA[A/G]CTCAAAGACCATCTCTGCTACCTTCTCTGCAAGCT
1724	AX-95917765	SCR100_Os01g10800_63864	GCCTTCAGACCACATTTTGGCGAAAAGCTCAATAG[A/C]CTTACCATGCCATCCATTCGAAAAGCACCCGCTAA
1725	AX-95917713	SCR100_Os01g10800_64189	AACAGCAAAACGCCGTCTTGGAACTCACCAGCTTT[C/T]GCGTAACCGCTCATCAGTGAAGTCCAAACTCGCAC
1726	AX-95962173	SCR100_Os01g10800_64581	CTTGGCGCCCCTCGGAGCAGAGGCCGCCTCCAGGA[C/T]ATGACCGGACGCCGCGAGGACGTCGCACCTAACCC
1727	AX-95941514	SCR100_Os01g10810_65165	TCTCTCCAAATTATCTCGCAAAGGCTGCCTTCCCA[C/G]GATCATTTGCTCTCCACAAAGGTGACAGTGAATCA
1728	AX-95942480	SCR100_Os01g10810_65494	TGGGGAGCATCAGGTCAGAAGCAAATGGATCTCCG[C/T]TGCCAAGAACGGTTAATAGGCGTAGCAAAGAAGAG
1729	AX-95933860	SCR100_Os01g10810_66016	GATTGATCGTCTGAAGGGTGTCTGATTGTCAAGTC[A/C]TGGCCAAGACCAAGAATCACGCAGTTGCAGTCTTG
1730	AX-95918940	CSCWR_Os01g10820_68472	TCCCATGTTAACTAATTATATTCACAGTATTTGTC[A/C]AGGCACATTGTTCTATTGATAGTAGTTCCTTGATG
1731	AX-95941316	CSCWR_Os01g10820_69148	ATCCAATAAATGTAACTCAGAAAGTTCAAACCCTT[C/G]TGGCAATTTAGTAGAATACCAGGAATCCCCATGGT
1732	AX-95915963	CSCWR_Os01g10830_70432	GGCGCCTTCCGGGGCCTCGTCGCCGACCTCCTCGC[G/T]CTCCCGGTGCCCACCGTCGCCGCCGTCACCGGCCA
1733	AX-95934004	SCR100_Os01g10860_91947	GAACAATCAGCAGGGACCTTGCTCTTGAGTCTACG[G/T]GCTCTCGCTCTTTGGAGCAGCGACTTCCTTGTCGA
1734	AX-95940890	SCR100_Os01g10860_91996	GGAGCAGCGACTTCCTTGTCGAGACGGGAAACCTC[C/T]GAATGGCACTGATATGTAACTAATCCCAGCAATGA
1735	AX-95933775	SCR100_Os01g10860_92043	ATATGTAACTAATCCCAGCAATGAAACCGTGATAA[C/T]TTGGAACCACCCGAGCTGCTTTAGTCCAGCCTCAA
1736	AX-95934055	SCR100_Os01g10860_92154	CACTTGGCAATCCTCCACATACTTGTATTCCTGCA[A/G]AAACACACTACGTCATGTGGTCTGAAATTGAGAGC
1737	AX-95934234	SCR100_Os01g10860_92569	AAATGTAACTATATGGCCTGGACCACTGGAAGCAG[C/T]TAGAAGACAAGAGAGAAGGTTAGCAGCCTCTGCAT
1738	AX-95962346	SCR100_Os01g10860_92584	GCCTGGACCACTGGAAGCAGTTAGAAGACAAGAGA[G/T]AAGGTTAGCAGCCTCTGCATGATGCCACGATATAC
1739	AX-95943261	SCR100_Os01g10860_92656	CCTTCCGATCACAAAAGAACATCGTTTTAGAGTGC[A/G]AGTCAACACACGTTAACTTTGACCATAAATATCAT
1740	AX-95917058	SCR100_Os01g10860_92842	TACACCAGATACTATGAGGATAAGCAGCAACAAGA[A/C]AAACTTGTGATGGCACATGGGCACAGCACTATCAC
1741	AX-95917905	SCR100_Os01g10860_92975	TGGATGTTATAGAAACCTTCTTTGCATGGAAAATG[A/C]AAGCCTATACCGGACTGTTCTTTGCTTCTAATTGC
1742	AX-95934249	SCR100_Os01g10860_93017	ATACCGGACTGTTCTTTGCTTCTAATTGCCAGGTG[A/T]TCAACAAAATAGCAGAAAGGGATTATCTGAGTGCA
1743	AX-95943434	SCR100_Os01g10860_93458	GGTGCTTGCTCCTTTTTTTAACCAAGTGCATGCAT[C/T]GGTCTATCACTCAACATGCATGGTGATTGCAAATT
1744	AX-95917312	SCR100_Os01g10860_93572	TTATAAAATCACTGGCTTTGGATCAAATGTAACAA[A/G]CGGTGGCTAATTACGCCCAAACAGCTTTTCCTACA
1745	AX-95917245	SCR100_Os01g10860_93606	AGCGGTGGCTAATTACGCCCAAACAGCTTTTCCTA[C/T]AAGGACTAACACTAAGACAAAAAGCACAGGCTTGG
1746	AX-95943164	SCR100_Os01g10860_93859	ATTTCTCGGTTAATTAGCGGCTTCAGAATTCAGTC[A/G]ATATGTAGAACACACCTCAGAATTCAGTGAGTAGT
1747	AX-95916529	SCR100_Os01g10860_94048	CGAAAAAGTGCAATTTCGGTCAGCAAGCAAGCAGC[A/G]GCGGAGCAAGCTTACGGAAGGTGAAACGGCGAAGA
1748	AX-95934425	SCR100_Os01g10900_11726	CAAATCACATTCCATTCTTGTGTAAAGATCAATGC[A/G]CATTAGACCCAATAGTTGCACATCTGTCACACGAC
1749	AX-95941617	SCR100_Os01g10900_11750	AAGATCAATGCACATTAGACCCAATAGTTGCACAT[C/T]TGTCACACGACATTTTTTTTCATAGGATCAAGAAC
1750	AX-95943466	SCR100_Os01g10900_11842	GCTTTTTCCTTTAGCCTTGTGAAGAGGGATGCTGC[C/T]GCGAGTATTGGTTCACCAGCAACAGTATACATCAC
1751	AX-95916452	SCR100_Os01g10900_11998	GCGAGATGTTGAGAGCTTGTCTCAGCTTGCGGGTG[A/G]CGTCTCTCATCGTCGGCCTCTGATCTGAGTCGGGA
1752	AX-95933551	SCR100_Os01g10900_12050	CCTCTGATCTGAGTCGGGATCAATGCACTCCTGAA[C/T]CACCTCGCAGACGGCCTCCAGCTCGTTGGCGTTGT
1753	AX-95917583	SCR100_Os01g10900_12137	GTCGACGAGCTTGCTGTAGCTCTTGCCCTTCAGAT[A/G]CTCAGCGGCCTGTGGCAAAGGGAGATTCAATTTGG
1754	AX-95934158	SCR100_Os01g10900_12351	TCTCTATCAGAAGCGTGCCAAAGCAGTAGACGTTG[C/T]TCGCGATATCAGGAGGACATTCAGAACGGCTGCTG
1755	AX-95943904	SCR100_Os01g10900_12414	GGCTGCTGCTATCCTCCTTTGCAGTCTTTGCTTTT[A/G]TGGCGACTTCTTTCCAGATACCAACATCAGCAATC
1756	AX-95944315	SCR100_Os01g10900_12499	ACATAGCATCACACTAGCTCAAGGGAAGGGTCATG[C/T]TAATCATCCATTTTAATCAATTCAACCTTGTGTCG
1757	AX-95941749	SCR100_Os01g10900_12558	AACCTTGTGTCGTAATGCCAAATGACATGTTATTG[A/C]GCAACAAATTAGATGCGCAATTCAGCTGCTTCAAA
1758	AX-95934224	SCR100_Os01g10900_12685	TTGGCAGCATAATCATCTGTCATGAAAATTGTGTC[A/G]GAGCGCATGTCGGTTATCGCAACAGGTGGATTGAG
1759	AX-95917431	SCR100_Os01g10900_12815	CCCAGTCCAGATGCTCAAATTCTTTGACTGCAAAA[C/T]AAGCGCATTCAATGAGCAGAATAGTTTCCATATGT
1760	AX-95941721	SCR100_Os01g10900_12850	CAAGCGCATTCAATGAGCAGAATAGTTTCCATATG[C/T]GTGAGGAAGTCATGAAAAAATAAAACAACTTACGG
1761	AX-95943841	SCR100_Os01g10900_13103	TGCTCCAACTAGAACATGTAGGAAGCCATGGACCT[G/T]TTTTCTGAAGCATGTCTCTGAACTCTTAGGCCACT
1762	AX-95917077	SCR100_Os01g10900_13239	AACACGGTGCAGCTAGGGAAAGTGTTGATTATGTT[A/G]CTGAAATCCTCACAAGCGGCTTCGAGTTCAGGTCT
1763	AX-95944025	SCR100_Os01g10900_13462	TAAATATTAATTGGTTCACAAAAGGTGAGCAGGTC[C/T]TTGAAAATTTGTCAGGCTATAAGAGTAATGCAAAA
1764	AX-95933987	SCR100_Os01g10900_13650	TAAGAATGTTTACCTGTTACAAATGCTTTCTGAAG[C/T]GGGCCACTTAGACCCGTTTTCCAAGGTCCTATTGC
1765	AX-95919266	SCR100_Os01g11040_89196	GGGTTCCTATGAATATTTAAATTGTCAACAACCAT[A/G]TTAACCAATTACTTGTCACTGATTTGCCCACAAAC
1766	AX-95916664	SCR100_Os01g11040_89198	CAACCATCTTAACCAATTACTTGTCACTGATTTGC[C/T]CACAAACCCATCAGAATGCACTGAAACTAGTTGAA
1767	AX-95944935	SCR100_Os01g11040_91035	GATGAGAAGGCTGAAATTACCATGTCTACAACTTC[C/T]GTCTACTGTGATGATGTTGTCATGGACAAGGCTGA
1768	AX-95916884	SCR100_Os01g11040_91190	ACATCAAAAGGCAAAACAGTTATTAGTGTCATCAG[C/G]CTTGAACCACCATGATGAAGTCCCCAGTGAAACAG
1769	AX-95917199	SCR100_Os01g11040_91410	GATTCTTCTGTTGCTGAATTCCCTGATGCATATCA[A/G]AATTCAAGTATGCCTCCTGCTCCTGAGAGCGCAGC
1770	AX-95941939	SCR100_Os01g11040_91647	CGAGCCTATATAATTACACTTCCTAATCAAAGTTT[A/C]CCTGATTCCAAAGAAATTCCAGACAGTAAGGCAGA
1771	AX-95917703	SCR100_Os01g11040_92724	GCCCCCAATGAAACAACATTCGAGGCATCTCAATT[C/T]GAGAAGAAAACAGAAAATGACACAAATGGACTGCC
1772	AX-95917811	SCR100_Os01g11040_93315	ACTTTGATGGCTCATCAAAATGAGGCCTTCATTCC[A/G]CACAATCCAGTAAGTTTATCACCAGATGAAGGTCA
1773	AX-95943967	SCR100_Os01g11040_94695	TAGTTGGAGTGATATATGAATACTCAACTGGAACG[C/T]GTATGAAACTCTTTTTCTGTATATTCAGCTAGTAC
1774	AX-95916272	CSCWR_Os01g11054_96951	GGCGGCGTAGGTGGAGGATTGCCTGAGGCTGTCCG[A/G]GGAGTACCAGAGCGAGGGCGACCCGGCGAGGCTGG
1775	AX-95934057	CSCWR_Os01g11054_98258	TGGCCTGTGGCTCTGAACTTCTAGTTTATCACTGT[C/T]ATGCTATTTGAAGCGCTGGCCTGTGGCCTCTGAAT
1776	AX-95941059	CSCWR_Os01g11054_01043	AATTGAATTCCTTCCTAGCTGTCACATCATAGACT[C/T]TCCGAAGACCATGTTCACCTCCATCTTCCGTCTTA
1777	AX-95940189	CSCWR_Os01g11054_01101	ATCTTCCGTCTTAAATTTGACTTGATCTAATCCAT[A/G]GCCAGATAACAGATGTCATCACCAAAATAGATAAA
1778	AX-95943531	CSCWR_Os01g11054_01262	GTAGACTGAATTCCGGATAGTTTGAGAAAATCACC[A/G]TTGCTTTGAATCATCTGAAAAAATTACCACCACAG
1779	AX-95916385	CSCWR_Os01g11054_01865	CCGCAGCAAGAGACCGCCGCTTACAGCATCGCTCT[C/G]CACGCCTGCTGCGACCGTCTCCGTCTCGGATCTGC
1780	AX-95916448	CSCWR_Os01g11054_01902	ACGCCTGCTGCGACCGTCTCCGTCTCGGATCTGCA[C/T]AAGCACCAGGAGCCCGCACGCTTCACCAGCTTCCT
1781	AX-95939608	CSCWR_Os01g11054_01949	GCCCGCACGCTTCACCAGCTTCCTCAACGCCGCCA[C/T]CGAAGACGCCGCCTTGGTTTCCGACATCGCTGCCC
1782	AX-95964585	CSCWR_Os01g11054_01964	CAGCTTCCTCAACGCCGCCATCGAAGACGCCGCCT[C/T]GGTTTCCGACATCGCTGCCCGTCCTGAAGCGCTTC
1783	AX-95916055	CSCWR_Os01g11054_02093	GGTGAGGATGCCAACGCCCACGGAAGCCTTCTCCC[C/T]GACACAGGAGCGTCGCCGCCGCCCCTTCGCCGGTA
1784	AX-95916256	CSCWR_Os01g11054_02467	ATTGAAGCCGAACCTGTGCTCGACTCCTTTTCTAC[C/T]ACGGCCTCTCCGAGTCGAGTCCTGCATGAAACTGC
1785	AX-95940749	CSCWR_Os01g11054_04111	CTGTGCGACTGCGGCGACAAGCTGATCGCCGACGG[A/C]AGACTGCTCGACTTAATGCGGCAGGTCTCCACCTT
1786	AX-95961973	CSCWR_Os01g11054_04114	TGCGACTGCGGCGACAAGCTGATCGCCGACGGCAG[A/C]CTGCTCGACTTAATGCGGCAGGTCTCCACCTTCGG
1787	AX-95941353	CSCWR_Os01g11054_05682	GCCACGGCACATTTTATCTCCATCGAACACGCCGC[A/C]GTCATGATATATTTTTCGTGAAAGCGTAAAAAATT
1788	AX-95918215	CSCWR_Os01g11054_05741	GCGTAAAAAATTGCACGTTAATATATTAGATCGCC[A/G]TGACATATCACACGCATTTGTTCGTATTCATAGGT
1789	AX-95933993	CSCWR_Os01g11070_08335	GAATTGGATGGTAAATACTCTGAATTCTCAAATGT[A/G]AACCCCTGCTGTGACAAGCTCCAGCCCTGAAGTCC
1790	AX-95943235	CSCWR_Os01g11070_09470	TAAAAGGCACTGGTGCAGTGATAAACATGGCCAAC[C/T]ATCTTAGAATCAAAGAGAACGGTATTTAATTGTTT
1791	AX-95943736	CSCWR_Os01g11070_09590	AAGCTGTGATACTTAACAGCTCATTGTAACTATAT[C/T]GCCAAACTGACATTTAAAATAAATATTGACGGTTC
1792	AX-95944977	CSCWR_Os01g11070_10962	TTGGTTGGCCTTTCTCAATTTTGGTGTTTCTCCCT[A/G]TTACGGTTTACTCACTAATTAGAGGATCTTTCAGA
1793	AX-95933774	CSCWR_Os01g11070_11828	GCACCTTGTGATTATTAATTATGTTGATGTGGAAA[A/G]AAAACACCATTGTTCTGGGGCATGAAAACAATTAT
1794	AX-95944037	CSCWR_Os01g11070_13281	CAAGCGTAATCTAGTACTGGAACCTCATTATCTAT[A/T]ACACAGTGAAGTAGCAAATCGTATGATTGATTAGT
1795	AX-95943359	SCR200_Os01g11130_42505	ATGGAGGCCATCTGTACAGCAATGGCAACGCACTA[A/C]AACGGATTGGGTCCAGTCATTGTAATGAACAGGTG
1796	AX-95942394	SCR200_Os01g11130_42834	ATGAACAGGTGGCGAAGGTTGTTGGGGCGATGTGC[A/C]TACCATACCCTAGAAAGTGATTTGATGCACCAGAA
1797	AX-95916559	SCR200_Os01g11130_43091	ATGCACCAGAAAAACAGGAGGCAGGATACTGCATG[G/T]ATCTCCAAGCAGGGAACAGCACCTGATTATTAGCG
1798	AX-95944880	SCR200_Os01g11130_43568	GATTATTAGCGATGCCACATGCATCACTTGCATTG[A/G]CTGTATCTGCACTTGATCCTTGTGAAACTACATTA
1799	AX-95917479	SCR200_Os01g11130_44132	AAACTACATTAACATATTGTTTTGCTGATAAGGTG[C/T]CCACCGTTCTAATTAATAAAACGACCATCAACTAA
1800	AX-95917975	SCR200_Os01g11130_44842	CCATCAACTAAACATGGAACATAATGAAATGCACT[C/T]TGGACAAGTCACGTGCTGCTCATTCAAAAAGGTGG
1801	AX-95944467	SCR200_Os01g11130_45511	CAAAAAGGTGGCGAATGAAGAAATTCAAGAACCAC[A/G]CTATGAAATGCATAATATACATCAGAATCTTTAGA
1802	AX-95919555	SCR200_Os01g11130_45874	GAATCTTTAGATGCCCGGTGAATGCAATGTCAATA[A/G]ATTAGCCAGATGAAATCTGCAAGGTATATGGGATA
1803	AX-95942321	SCR200_Os01g11130_46917	TATATGGGATAAAAGTTGAATAATGCAGGCACTTC[A/G]TGCAAAGGTGCCTACCACATATTGTGGCAATGTGG
1804	AX-95961896	CSCWR_Os01g11160_80709	GCGGCCGCCGCCTTCGCATCGTCCACGTGGGCGGC[A/G]TCAGCGTAGACCTCCTCGTCGACGTCGTCGCCGGA
1805	AX-95962036	CSCWR_Os01g11160_81049	GCTCCGGCGCCGCGCCCCAGTACGCCGCGATGCCC[A/G]CCGACGAGCCGATGACCACCGATAGCAACGCCACC
1806	AX-95916165	CSCWR_Os01g11160_81741	TTGTCGAACCCGCCGTAGGCGAAGTAGACGATCGC[C/G]GCCGCGCGGAACACGCCCGGCACGCCGTGCGGCAT
1807	AX-95916190	CSCWR_Os01g11160_82030	CCGGCTTGTTGATGAGCGACGCGAGGTACGACGTC[A/C]AGGAGCGCGCCACCGCGGCCGTGCCGATGATGCTC
1808	AX-95933517	SCR100_Os01g11210_01291	GGCAGAGGGCAAAAGAAGTTTGTCAGCAATTGACT[A/G]GCCGATACCAACGTGACTCGAGGCCTTACCTGCAC
1809	AX-95944527	SCR100_Os01g11210_01441	CAGGCTGTCATCAACATGATGATGGCAGTGGAGAC[C/G]ATGCTTTCTCCTGAAACAGCCAATAGTGACGACAT
1810	AX-95941010	SCR100_Os01g11220_01992	CCACGCTTTAGGTTGTGCCGGTACTCGACGGCGAT[G/T]TGCTCGAACACCTCGACGTCGAACATGTTCATGAT
1811	AX-95933531	SCR100_Os01g11220_02131	GCTCGTTGAAAAGGAGGCAGGAGAAGAGATCACTG[A/G]CGAGGCCGTGCCTCCTGATGATGATCGCCGTGTCC
1812	AX-95915967	SCR100_Os01g11220_02736	GAACAGCCTGTGCAGGAGGTACTTCACGATCACGC[A/C]ATTCATGGCCGGGTTCTCGTAGGGGAGCCGGTGGT
1813	AX-95942823	SCR100_Os01g11220_03427	TTTTGCATAAGGAGACGCCGAGAGGTTGCGGCAGA[A/G]TTTGTTGATCTCTTCTAAGACCGTCTTATAGTCTG
1814	AX-95919054	SCR100_Os01g11220_03567	TCAGAAAACACTGAACGAAAACAAGAAAAACAGAG[A/C]TGAGAAACAGGATCGTCCGCATTTGTTGCGTTTGC
1815	AX-95917068	CSCWR_Os01g11230_04871	CCATTATTCTTCCGACCAGGAGCTTGAAGATTACA[C/T]TAGCTGTGCGATCGAGTCTACTACTCCGGTGAACA
1816	AX-95933486	CSCWR_Os01g11230_05532	GAGAAGAGGGAGTGTGATGAGTACTGACGACTTAC[G/T]GGAGGAAGCCGGTGCGGGTGGCGGCGACGAAGGAG
1817	AX-95961979	CSCWR_Os01g11230_05637	CGTCGCTGTACCGCCGGATCTCGAACCCGTTGGCG[C/T]TGTCCACCACCTCGTACGACGGGCACTCGATGCGC
1818	AX-95942588	SCR200_Os01g11240_07539	GTACGGTCTATGCATGGTGATGGTCATGGTAGCAT[C/G]GTACACGAAAGCATGGTACACGAACAATCATCAAA
1819	AX-95917559	SCR200_Os01g11240_07584	CAATCATCAAATTAAGTAAGATCACAGGACATCAT[C/T]AATCATGTTAGGACATCATTAATCATGTTCCCTAC
1820	AX-95917777	SCR200_Os01g11240_07624	ATGTTCCCTACAGTACAAATTTATGCCAAACTCTT[C/T]GCGGCTAAAAAACTCTTCGCGGCTAAAAGGGTCAC
1821	AX-95942524	SCR200_Os01g11240_07666	AAAAGGGTCACAGTCCGTTCAATCCGTCTATTTAG[C/T]CATAAATTTATTATAATTACGGCCAAGAGAAGATT
1822	AX-95933614	SCR200_Os01g11240_07794	AAGAGAAGATTTTCAAGTCTAAAATCATGAACATC[G/T]TTCAGGTAGTGACGCGCTTCATCCGGCGGTCCTCG
1823	AX-95940548	SCR200_Os01g11240_08298	GGCGGTCCTCGACGAAGGCGGTGACCTCGGCGGCG[A/T]ACGAGACCTCCTGTGCGCCTCTATCGCCTGCGACC
1824	AX-95941276	SCR200_Os01g11240_08551	CGCCTGCGACCCCATCGAACACGAACTCCAACTCT[A/T]GGATTCGACACTCACAATTCACAAATGCACAATGC
1825	AX-95917191	SCR200_Os01g11250_15926	TCAAGAGATCCTGGTAGATTTATAACTTTTGCAAG[C/T]GGTGCCTCCGGTCTTTTGTTCCTCTGTGAATACAT
1826	AX-95919302	SCR200_Os01g11250_16401	GCAGATAACTCCTATTTCTCCAAATATTTCACCAT[C/T]GCACAGTACTTCCTGGACCTGGATTTTGTAATTAT
1827	AX-95917841	SCR200_Os01g11250_16601	TAGTATCCATAGTTGTATGAACTGCAAAATCATCA[C/G]AGTGTTCCAAAATATAGTTGCACTAACCACTGCTC
1828	AX-95934342	SCR200_Os01g11250_17535	TCATCAAAATTGCTATAGGATTTCTTGAAGTTATT[G/T]GAAGAGTACGTACAAAATTCCTGGTCCGGCAACTT
1829	AX-95918702	CSCWR_Os01g11340_73837	TCCACCAGATTGAAAAGAAAAATGGAGAAGAAGAA[A/G]AATTATGCGATGCACGGGAAGAGGAGCAGAGCAAG
1830	AX-95961905	CSCWR_Os01g11340_74851	TACGGCCCCGCGAACACCGTCTGCGAGGTCTCGAG[A/G]TTCATGTCGCGGCAGGGCACCCGAATCGGCTCGGC
1831	AX-95940769	CSCWR_Os01g11340_75154	AAGACCCGGTGGGACAGCTCGGAGTCGCGGATGAA[A/G]ACGACGAACCGGCCGATCAGGAAGTCGGCGGCGAG
1832	AX-95940996	CSCWR_Os01g11350_91754	CAGCAGCAGCAGCAGCAGCAGAGGATGCACAAGAA[C/T]GAACAAAAGCAACCCGAATGAACAAATCATGTTAC
1833	AX-95940735	CSCWR_Os01g11350_92469	ACGGCGCGCGCGCGCATGCGGTGCTCGGCGAAATT[A/C]CGGGCACGAAATGCGTAATTCGGCACGCACCTGGA
1834	AX-95941260	CSCWR_Os01g11350_92757	CCGGGCGTGGCGCCGTCGCACTCGCTCTGCGCCTC[A/C]TCTGTCTCGCCCTTGTCTTGCTTCTCGTCATTCAT
1835	AX-95940620	CSCWR_Os01g11350_93008	GTCGCTCACAGAGCGACGGTGCGCGCCGCGCTTGG[C/T]CGCCGAGAAGTCGAGGAACTCGTCGACCCAGGACG
1836	AX-95917484	SCR100_Os01g11400_29107	TGATGTCGGATCGAGCATCCCTAAGTGATACTACC[A/G]TCGAATCCGGTAGCCCCAAGCTTCACAAGTACCAG
1837	AX-95961907	SCR100_Os01g11400_29134	ATACTACCATCGAATCCGGTAGCCCCAAGCTTCAC[A/T]AGTACCAGATCGGGGCATCCGCATGCCCCAACTTG
1838	AX-95918920	SCR100_Os01g11400_29201	CTTGCGACTGCCGCCATTGCTCATCATTGTCATAG[G/T]CACTACTTTGTGAGAAGCTCGTCATCATAGCTGCA
1839	AX-95934352	SCR100_Os01g11400_29309	CCGTCGTTATAGTTATGTGTTGTAGCCGCATGAGC[A/G]ACCTTGCCAGAATAGGGATGAAGACTGGAGAGAGA
1840	AX-95917972	SCR100_Os01g11400_29546	CAGGAAAAAAAGAAAAAACCCGCCACCACGAAACT[A/G]GTGACTCTCAGATACTAGCTTAAGAAAAGAATTAA
1841	AX-95916712	SCR100_Os01g11400_29591	AGATACTAGCTTAAGAAAAGAATTAACGTCGAGCT[A/G]ATCACCGTTATACGTGATTGGTCGCCATAACTCTA
1842	AX-95962078	SCR100_Os01g11400_29698	CAAGCTACTAGCCACCCACGAATTCCTAGTCGTCC[A/G]TGCAGAAAGGGATTGATGAGATTGAGGGCGAAAGA
1843	AX-95943213	CSCWR_Os01g11414_31504	ATTTCGGTTTGTTTCCTTCGTTAGCCTCTTCTGTT[A/C]TTTGATGAACCGACAAGTATTCGATCGGTTGCCTA
1844	AX-95944519	CSCWR_Os01g11414_32223	TAGGGCATAGATTTGATATTTTACTCATAGAATTT[C/T]ACATCCAAAGTTCCAAATTATATATTTGTAAAATT
1845	AX-95939893	CSCWR_Os01g11414_32367	TGGACCGTTGGAGTTTAGCTTTCCAGAAATTATGC[C/T]TTTTCGGTTCCGTCTTTCTTTCAAGACCGTTGCCG
1846	AX-95962227	CSCWR_Os01g11414_32384	GCTTTCCAGAAATTATGCTTTTTCGGTTCCGTCTT[C/T]CTTTCAAGACCGTTGCCGATCTTGTCACGTGAAAA
1847	AX-95934411	CSCWR_Os01g11414_32689	AGCTCTGCCGGAATTTGATTTGAGAAAAGAAAAAC[C/T]GTGCAATGCAGACCAGAGCGAGCAAAAAAATAAAA
1848	AX-95962161	CSCWR_Os01g11414_32702	TTTGATTTGAGAAAAGAAAAACCGTGCAATGCAGA[C/T]CAGAGCGAGCAAAAAAATAAAATAGTACAAGTAAT
1849	AX-95943784	CSCWR_Os01g11414_32913	TCATAAACTTTTATAAGAGGAAACCCTCTTCGTTA[A/C]ATCCTTTCGTGTGCCATAAAGATTCTAATTCTCCA
1850	AX-95944960	CSCWR_Os01g11414_32992	AGGCAATATTGCTCTAATATTAGTGAAATTTGTAG[C/T]TATCTGCTCATTTTCAGGTACTCATTCATTAAAAA
1851	AX-95942636	CSCWR_Os01g11414_34281	TTGCTGGCACTTATCGTATCATTCTCGCTTGTGCT[C/T]GCCTATTGCCTTTATCAGGTAAGCACAATTATGTT
1852	AX-95944095	CSCWR_Os01g11414_34352	TAAGGACACTTGAGCCTCCTGAAACGATGGCATAG[A/G]TTGGAAACTCTTGTCTCTAGATTTTGACTGTTAGG
1853	AX-95917643	CSCWR_Os01g11414_34783	CTGTTGACAAGATCATGGATGACTTTGACACGTCA[C/G]GCAATGATATCGTCGAGGAGGCAGAGTTTGTCTCG
1854	AX-95933532	CSCWR_Os01g11414_34839	GCAGAGTTTGTCTCGGGGATGAAGAGATGGCTTAA[C/T]GAGGCCAAGCGCAGCGTCCCTACCAGTGGTGCCTA
1855	AX-95919443	CSCWR_Os01g11414_35373	CCAGTTCCCTTACTTTCTCTGAGGTACATTATAGA[A/G]GCAGTTATTCTTCCTAAACCGTTTCTAGTTTCTAA
1856	AX-95916506	SCR100_Os01g11430_36641	TGCACTCGCTCAAGGTCCTTTCGCAACGAACCGGA[C/T]CGACTGGAAGGAAGCTGTAGAATGGCTGCGACGAC
1857	AX-95918600	SCR100_Os01g11430_36713	ATGATGAAATGTTGCTTCCCTGAAGTTCACATTCA[G/T]CATCAGTTAGTCCACCACAATTTCACAGCCAAGTC
1858	AX-95942145	SCR100_Os01g11510_89560	GCTGGTCTGCTTCCGCTGCGACCACCACGGTTTGC[C/T]GGGATGGAGCCATCCTTTCTTGAATCACAGCAAGC
1859	AX-95933809	SCR100_Os01g11510_90031	GAACCATTTCTCATGCCTGATCAAGCACCGGTCCA[C/T]GCTCCTCCACCAACGCCATTGCTGATGCCAGTGGG
1860	AX-95918457	CSCWR_Os01g11550_18513	CACCATCCCACTTATCAGTTTTGAGAACAACATCG[A/G]TCTAGTAGCAACTGCTCCTGAACCCACAGGAGGAA
1861	AX-95940553	CSCWR_Os01g11550_20236	TTGCTGTGCCGGTCCTTCCGCCCTGTCGACCGCAC[A/G]ATGTGCCCGCCCTGCACCGCCACGATCTCCCCGCC
1862	AX-95917839	SCR200_Os01g11900_41276	GTTGTATCGTCAGAGAAAGAATCTGCTAATTCGTT[C/T]GTCCCTCATAAAGGTAGAAAAACCATCTGGAAAGA
1863	AX-95942195	SCR200_Os01g11900_41539	ATCTGGAAAGAGAAAATATGTCCGCAAGAAGACAT[C/T]TCCAGGCCAAAATATGTCCGCAAGAAGACATCTCC
1864	AX-95940774	SCR200_Os01g11900_41567	AAGACATCTCCAGGCCAACCTCCTGCAGAACAGGC[A/G]GCTAGCTCAGGACAGTCCGGCACGTCTTTTTGGTT
1865	AX-95943679	SCR200_Os01g11900_41950	TCTTTTTGGTTCCAGAATAAGACAGACATCAGGTA[A/C]AAATTCTTTTCATAGGATGCCAGAAAATCCAATTA
1866	AX-95944271	SCR200_Os01g11900_42169	AAATCCAATTACACCTAGTCATTGTATTGAAAGGG[C/T]TGCATTGAAAGGGTATCAAGTGATGGAAAATTTGA
1867	AX-95917957	SCR200_Os01g11900_42337	GGAAAATTTGAGTGAACTTGTCACGACAAATGACT[A/G]TCTAACTGCGAATACAAAATATCGGCAGTAAACAT
1868	AX-95916992	SCR200_Os01g11900_44992	GCAGTAAACATCAGCCTTTACATTCCTCTATTTCA[C/T]ATCACCAGACAACCAAAGCTTCATAAAAGAATATA
1869	AX-95941875	SCR200_Os01g11900_46438	AAAAGAATATATTTTCTATTATTCATTTGAACCAG[C/T]GGTTGAACCCTTCATAAAAGAATATATTTTCTATT
1870	AX-95962224	SCR200_Os01g11900_46447	TATTTTCTATTATTCATTTGAACCAGCGGTTGAAC[C/T]AGTGAACCGAAGAATATATTTTCTATTATTCATTT
1871	AX-95962341	SCR200_Os01g11900_46455	ATTATTCATTTGAACCAGCGGTTGAACCAGTGAAC[C/T]GATGGTCTTGGCATGGCAATCAAATCAGCTTGCCC
1872	AX-95917067	SCR200_Os01g11900_46639	TCAGCTTGCCCATGTAACATCAACTATCTGATCGC[A/G]AGAAGGCCGAATAGGTTCGACAAATGCAGTGGGCC
1873	AX-95939897	SCR200_Os01g11900_47962	TGCAGTGGGCCTATTAGTTTAAGAGTGAAAGTTCT[A/T]TCAGCTGTTTGACTCCACTGTGACCTTTACACTTT
1874	AX-95962217	SCR200_Os01g11900_47983	AGAGTGAAAGTTCTATCAGCTGTTTGACTCCACTG[C/T]GACCTTTACCTCCATCCGCTCATCGCTCATGCGCC
1875	AX-95940687	SCR200_Os01g11940_91539	GCTCATGCGCCCTACGACGTCGTCCTCCACCGATC[C/T]GTCGTCCTCCCGCCATCGCCGCCGGCGCGGCAGCT
1876	AX-95940857	SCR200_Os01g11940_91976	GCGCGGCAGCTAGCTGAGCTGACACACTGCTCGAT[C/T]GATTCTTGTCCGCACCCTCGTCGTCTCGTGTCGTC
1877	AX-95941224	SCR200_Os01g11940_92211	CTCGTGTCGTCTCGTCTATCGTGTCGTACGAGATA[A/G]AGCGTATAGAGAGCGTATAGCTATAGCCAGCCAAG
1878	AX-95941104	SCR200_Os01g11940_92260	AGCCAGCCAAGTGCCCGTGTTGGTGTTGCACTTGC[A/C]GCCACGAGATATTTTTGCATCCGGGTAGCAGCCAG
1879	AX-95919234	SCR200_Os01g11940_92369	GTAGCAGCCAGTGAATACAGTTACGAAACATGAAC[G/T]TTTGATCGTATCATTACGTCGTCTTTGGGAGAAAA
1880	AX-95944487	SCR200_Os01g11940_92663	TTGGGAGAAAAACACATGATTTTACACAAACTGAG[A/T]TATAGCAAAGAGGGAATTAATGTAATGTGCACAAT
1881	AX-95919533	SCR200_Os01g11940_93670	ATGTGCACAATTGCTAGAGGAACATTTGAAAAGTA[A/G]TCCATATTTGCAATCAGTTGCTTTTGTCAATAGTT
1882	AX-95918318	SCR200_Os01g11940_93933	TGTCAATAGTTAATTAGAATTTTCGAGTGTGAAGG[A/G]AGCTTATAGAAAAACTCTATTTCTTAATATATTGA
1883	AX-95941367	SCR200_Os01g11940_94336	TAATATATTGACGTGCAATCCTTTTGCGCGTTCGC[A/G]AAAAAGAAGAATGTGTATATGTCACCATCTTCGAT
1884	AX-95918969	SCR200_Os01g11940_94453	CCATCTTCGATCCTTTGACAAATCTGTAAGTCAAC[A/G]TCATCAAACATCCGCACCACCGATTGAATCGTCGG
1885	AX-95942945	SCR200_Os01g11940_94536	TGAATCGTCGGTAACTTAGCATACAAATCTTCCTA[A/G]ATCTTCATCTGAGGTACCCTTGGCAGAGGTGAGTC
1886	AX-95918249	SCR200_Os01g11940_94846	AGAGGTGAGTCATGAGCATACGATGCTGCTATGTG[G/T]ATAACTGAAACATTCATATGTGTGCACATCAACAC
1887	AX-95943072	SCR200_Os01g11940_95984	CACATCAACACATGCATGAAATCAGATCACTCTGA[C/T]GTGAAGAAGAGTACAATTGCTTGCTAATTTTGCAG
1888	AX-95918254	SCR100_Os01g11946_98118	CCAATGCTTATGTAAGTAATCCCTGCAGCTTCAAT[C/T]TGACTGTATAGATGACGCTGTGAAAACGAACAAAG
1889	AX-95941783	SCR100_Os01g11946_98407	ATGGCAAATATAGCATCATAATAGAATTGTTAGTT[A/G]TTACCTCATTCATATCATCTAGTGCACTTGTGGAC
1890	AX-95917444	SCR100_Os01g11946_99458	CCTTCTCTGCTTTGAACTTTGTAGCAGTTCTTCAC[C/T]GTTTGACTGTATGTTGGATGGCTCATCAGGACCTG
1891	AX-95943747	SCR100_Os01g11946_99838	AAATCTCAAGAACCATGGATGGATTAGATTGTGTC[A/G]GTGATCCATTGGAACTCAGTACAGTAGGACCAGTG
1892	AX-95944801	SCR100_Os01g11946_02036	AGTGATGAAAAAAGGGTTGGTCATAAGTTAGCACA[A/G]TCTGATATTTTCTCAATCTGTGTCTAAGTGATACA
1893	AX-95944645	SCR100_Os01g11946_02270	ATAAAAAAAATAGAAGCTATTGTACATCCACTTTG[A/G]ACTTTTGATGACAATGGCATGCCACCTTCAGTAAC
1894	AX-95943018	SCR100_Os01g11946_02455	TACGATATAAAGGACCTCTCCCTCTCTTGTTCCCT[C/T]GCATTGTTATGTGCACTGCAAATCCGTGTGTGTAA
1895	AX-95916801	SCR100_Os01g11946_03110	ATTACTAGTTACCACAGCCAGATTGAACCAAATGA[A/G]TGAAATGGCATAATCACAAGAGATCAGACAATTGA
1896	AX-95940727	SCR100_Os01g11946_03420	ATAAACAAGCACCGAAGCAGATCACGCGCGCACGA[A/G]CCCAAAACAAAAAAAAAAAGCACAGCGGGGAACTC
1897	AX-95962018	SCR100_Os01g11946_03641	CGTGGGGCCAGTGGAAGCGGGCGTGCAGCGGCAGC[C/G]GAGAACCGAAGCAAACCCCGGGGGAAACAAGCCGC
1898	AX-95915938	SCR100_Os01g11946_03740	GTGGTTGGAGCGGGAGGAGCAGTAGCCGCGGGGAC[A/G]ACGACGAAGTGGAGGGGAAGCAGCACGCGGGCGCA
1899	AX-95961886	SCR100_Os01g11970_20864	CCCGTCCCCGCCCACCGCGCGCGCGCCGTCGCCAG[A/G]AGCCTCGTGTCCGCCCTCCAGCCCGAGGAGGTGCT
1900	AX-95940737	SCR100_Os01g11970_21003	AGCTGGAGACCAGGGCGGCGCGGGGGCGGGGAGGC[G/T]TCGGCGCGGCCCGCGGCGTGGCGGCGCTGGCCCCG
1901	AX-95962009	SCR100_Os01g11970_21227	CCGGCCAAGGCGGCGGCCGGGAGGGTCGCCGGCCG[G/T]GCCGAGCTGGACGCGCTGTACACTTGAGTTGATTC
1902	AX-95939645	CSCWR_Os01g11980_22669	CTGAAATGCAATTCGTTGTCCGTACGGGCTTGCGG[C/T]TGCTAGTTCCTCATGTGGATGTCGAATTAGCTTTG
1903	AX-95941073	CSCWR_Os01g11980_22670	TGAAATGCAATTCGTTGTCCGTACGGGCTTGCGGC[A/T]GCTAGTTCCTCATGTGGATGTCGAATTAGCTTTGT
1904	AX-95941877	CSCWR_Os01g11980_22728	GAATTAGCTTTGTAGGTGTTGCTGTTTCCACCAAC[A/G]GGATCGTATACACAATGTATTTAAGCAAAAATAGT
1905	AX-95919470	CSCWR_Os01g11980_23182	ACAGGGGCAAAGAAATCACATTATTAGGAAATTAA[A/G]ACCAGATGCTTTACTGTTATAGCTAAAACTTATAG
1906	AX-95918193	CSCWR_Os01g11980_23250	TAGATTCTGTAAGATAATTTAGTGGTAGCAAACAT[G/T]CCTGCACTTCAAATTGTTGATTTTGTTGTGATTAC
1907	AX-95941931	CSCWR_Os01g11980_23392	AAATTTGCAGTCATGTTTACATTTGGAAACATCCT[A/G]GCAGTTGGGAGGTGATTACACAGATTTTCACTCAT
1908	AX-95944739	CSCWR_Os01g11980_23540	ACTACTGATATGCATGTTTAGTCATTGCATTAGTA[C/T]TACTGGTTTTCTTTTTGAAAGTTTGCCATATGTTG
1909	AX-95944602	CSCWR_Os01g11980_23789	GATTCTTGTAAGTAAACCACTTAATCTTGTGTTTG[C/T]CCTGTGCTTTAATTGTGCAGATCCATTCCAAGGTT
1910	AX-95918265	CSCWR_Os01g11980_24250	TAGTGACTGCATGAATCAACTTCAGGTGTTCATAT[G/T]AAGTGTTTGTCTGACGTTGCCAAACATTAGTGCTC
1911	AX-95943933	CSCWR_Os01g11980_25020	GCACTTGTTTTTTGTAACGCTGTAAGTTCATATCT[A/G]TCTGAAATTGGCCAAACAACTGAGGCATCATGTAT
1912	AX-95934060	SCR100_Os01g12000_31735	AAGAAGAAGATGATGATGAAGCCTAACAAGGGCAA[C/G]AAGATCGGTAGCAGCAAACCGTCATCGCCGGCGGC
1913	AX-95916031	SCR100_Os01g12000_32044	ATCATCGCCGAGATCAAGAGGATGGAGATACGCCG[C/T]GCCATGGCGACATCGTCGGCGGCGGTGGCGTGGCG
1914	AX-95962172	SCR100_Os01g12000_32139	GGAGCAGCACCACCACTCGCCGCGCCGTAGCCTCG[A/G]CGTGCAGCAGGTGGCGTAGAGGTCACATACTCACA
1915	AX-95941853	SCR100_Os01g12000_32178	GCAGCAGGTGGCGTAGAGGTCACATACTCACATGT[G/T]TATATGTGCCTACATGCTCGTGTGCACGTACGTAG
1916	AX-95941431	SCR100_Os01g12000_32374	CACGAGCTCCGGCCGGCGGCGCAGCGAGGCGCCGC[C/G]GTGCTTGCTATACAGCTTCCCTTTTTTGAAGCTTA
1917	AX-95916383	SCR100_Os01g12010_34489	GATTAGATTAAGCCGAGACGATTCGGCGTCCCCAT[G/T]TGCCCTGTTCGTGGCTCCGGCGCGGCGTCCCTATC
1918	AX-95916128	SCR100_Os01g12010_34612	AATTTTGTCTCCGATCGATCGATCTCGCGTGATCT[C/T]GGGGACTTGTGTTCCTCCGGCTGGAGACGACGACG
1919	AX-95916372	SCR100_Os01g12010_34637	CGCGTGATCTCGGGGACTTGTGTTCCTCCGGCTGG[A/C]GACGACGACGGCGACGAGGACCACTGCTCCGTCTG
1920	AX-95918563	CSCWR_Os01g12020_38265	AATTTATCCATCACCTCGACTTAAGCCTGATTAAA[C/T]TTAACTTGTTCTTTGCATGCTTGCACTATTGCAGG
1921	AX-95916423	SCR100_Os01g12100_84091	ATCTACCCCCCTAATAATGCTTAATTAAACAAGAT[A/G]ACGTGATCACAAGAAGCATCCGCGGCCATGGACGG
1922	AX-95916097	SCR100_Os01g12100_84260	CGAGTCGCAGTCGGAGTCCGAGTCCGAGTCGGAGT[A/C]GGATTCGTCGCCCTCGCCCTTCCACGCCGCCCGCG
1923	AX-95939609	SCR100_Os01g12100_84383	GTTCGCCTCGTCGCCGTCGTCGCACCGGAAGACGA[A/C]GCAGAGCAGCGAGGCGCGCGGGCGGGCGGGTCCCC
1924	AX-95940612	SCR100_Os01g12100_84389	CTCGTCGCCGTCGTCGCACCGGAAGACGAGGCAGA[A/G]CAGCGAGGCGCGCGGGCGGGCGGGTCCCCTCTCCT
1925	AX-95943993	CSCWR_Os01g12110_88378	ATTAGTTATAACTGAAAATGCCAGCAGCCAGCTTA[G/T]ATTTGTCTGACCTGAGCATCGGTTATCTCGACGGC
1926	AX-95944506	CSCWR_Os01g12110_88871	TTCTTCTTCAGCTAGCTGTGGCTTAAACTGCACTG[A/G]TGTTCACTGTTCAGTGCTACTAATTAAAGAGATCG
1927	AX-95962033	CSCWR_Os01g12180_41789	GTACTACGATCCGCCATGGCCCTCCTCAAGCGCGC[A/G]TTCTCGGCTTCGAGGAAGGAGACCCTGGCCTCGAG
1928	AX-95917400	SCR100_Os01g12210_58429	GTCTCACTGTTGCACTCTTGCACGAACCGAAAGAT[A/G]TGAGATTCCCCCCACACACAAAACATAGGATCGTA
1929	AX-95915965	SCR100_Os01g12220_60543	TGATACGAGCTGTTTGTGCAGGTGGTGAGCTGCCT[G/T]CCGAAACGGGGGTCGGAGAAGCTTGTGGTCACTAG
1930	AX-95941990	SCR100_Os01g12220_60860	TTGATTACTACCCTTTCAGTTCTACGCAGCTGTTT[A/G]TCCTCAGTTACAGTGTTCTGTGTTGATGTTGTTCA
1931	AX-95940984	SCR100_Os01g12220_61127	TATGCGCGTGTGCGTGTGCGCTTACCGTTGGAGAA[C/T]AGATCGGCCATCGTTTGCAGGAAGGACGTGCCACT
1932	AX-95944154	SCR100_Os01g12220_61215	GCATCTGAGCGTCTCAATGATGATCAGCTTTTAAG[G/T]CATTGCATCTCATCCTTTGAGGGAATAGAGAAGTT
1933	AX-95918925	SCR100_Os01g12220_61546	ATGTATTTCAATAGGCACTTCTAGCAGCTAGAAAT[C/T]CTGGAGCGATCATTTTTCTTGGCACATTTGGAGCG
1934	AX-95944386	SCR100_Os01g12220_61652	TATATGCTAAGTTGCTTTTACTGTATTAGTGCAAG[A/C]TTTATGTGCTTATAATTACAGTTACAAAATCGATG
1935	AX-95941864	SCR200_Os01g12230_64346	TTCCCAGAACTTTTCATTTTAACCTTTGCTCGTAT[A/C]AGTCAGAGCCATTTTTATCAATAACGGAAATCGAT
1936	AX-95916849	SCR200_Os01g12230_64885	CGGAAATCGATTCAGCATGCATCGAGTGAAGAAAT[G/T]AAAGATGAACTCTGCTCCGATCGACGAGATCACCA
1937	AX-95934140	SCR200_Os01g12230_65700	CGAGATCACCAAAAACAAACGCTAGCTGGTGAAAC[A/T]CTAATCGGATACGTCCAGAAGTACACGCCGTGCGC
1938	AX-95962034	SCR100_Os01g12240_86516	TTTTATCACCGCGGGGACAGGGACGCGGAGATGAC[A/C]CCCGATGGTGAATTCCCCGTTGCCATCTCCTCAAC
1939	AX-95918631	SCR100_Os01g12240_87023	GCCAACTGGCTGGTGGCTGCAATAAGCCAATAACT[A/G]AGCATTATGTCAGTGACATCATATTCGCTCCACGA
1940	AX-95942518	SCR100_Os01g12240_87182	CACGGCATAAAACAAGATGCTTGGATTTCTTCTCG[A/G]TGATGTAATGAGTAAGTGACACTACAACTATAAAG
1941	AX-95918903	SCR100_Os01g12240_88673	ATATTGTATGACTTTTAAGGATATTTGTAGGAATT[C/T]GTATGACTTTTTAAGGATATTTGTAGGAAATGCTA
1942	AX-95934344	SCR100_Os01g12240_89072	ATGCACGCAAATATCAATTCAATATACAAAGAACT[A/G]CAAATCAAGCACATCTAGGCACGATGGAAATAACT
1943	AX-95944781	SCR100_Os01g12240_89200	AAGGAAAGAAATTCGCATCGTAAGATTTGAACTAA[A/G]TGTTGCAGAATCATCTACGATTTTCCCTTTACTAA
1944	AX-95943945	SCR100_Os01g12240_89297	TTACAAGGATTTGATTTCTCTAGCTCACAGTTTAA[A/G]TTTCCATGGCAAGATTTCTAAGATAAATTCCCTAA
1945	AX-95916016	SCR100_Os01g12250_91415	ATCGGCGTCTCGCAGACCATGTCGGTGCACGCAGC[A/G]CGGCGGCGCTTCCTCCGCTTGGACGCCCCCTGCCG
1946	AX-95915981	SCR100_Os01g12250_91598	CTCCTCTCCTCCGCCCTCGCCAGCCGCTCCTCGTG[A/C]CTGCTGCCGCCGCCGTGATCGCGTCGCAGCAGGTG
1947	AX-95941957	SCR100_Os01g12280_04120	ACAGCTAGAGGCCTTAGCGGCTAGTGGCCCAATTC[A/G]TTCCATGGCCCTATGGATGTTGCAGTCAAGCACCT
1948	AX-95943181	CSCWR_Os01g12390_63464	AATCTCTTACGACAAAAGAATCATCATCATGCAGG[C/T]AAGCAGTACTGTCAAAACACAGGATTCATTCCCCT
1949	AX-95933494	CSCWR_Os01g12390_66201	TCGAGATGGTTGTTGGACAGATTCAAGAACTGGAG[A/C]GCCGGGAGGCCGAGGTCCGGGACGCGGCCGGAGAG
1950	AX-95941216	SCR200_Os01g12520_77121	ACGCCGTGCGCCGGCGCGTCCCGGAGCGCGGTCAC[C/T]GCGAGGCCGAATTGAGGACATCCTTGAACAACAAA
1951	AX-95940208	SCR200_Os01g12520_77474	TGAACAACAAAAAACCATCAGGTCAACAAGATTCT[C/T]GCTTCACAAAGTCATTTCACCGTCAATGTAGAGCC
1952	AX-95919417	SCR200_Os01g12520_78247	AATGTAGAGCCGTAATTAAATGGCTAGCTCATCAG[A/C]TAGTCACAGTTTTCATACACATTTTAATTTTTATG
1953	AX-95942634	CSCWR_Os01g12530_88391	TCAGTGACTTCCAGCTATGTTTTTACGTCCTGAAT[A/G]GAAAAAGTTTGCCTTTTGGTTGGAGTAGAATTTTA
1954	AX-95943790	CSCWR_Os01g12530_88516	GCAACTATGCATTTGTGCAAGTTAGCGCACTATTC[C/T]GGGAATTTCCACTCATTAATCATGCACATTTGCAA
1955	AX-95941571	CSCWR_Os01g12530_88703	TTTGTTACCAATATCCATCATGACTTATGACATTG[C/T]GCAGACGATACCAATTTCTTGAATAGCGTTCCAGT
1956	AX-95934113	CSCWR_Os01g12530_89149	TGGTCACATCGATATAAAGTTTTGTCATATCTAGG[C/T]AGGGATGCACGTGGGTCAGCCCACAGTTACCCACT
1957	AX-95944683	CSCWR_Os01g12530_89433	TTCCTCTTGTTTCCCTGAAAGAATTGCATGCCGTA[A/G]GTTTTCAGCTATTTGTTCAGAAGTTTAACAAATTG
1958	AX-95942242	CSCWR_Os01g12530_90669	TGTTTTGACCTTACCAGTTTAACCTGTAAATTTTA[C/T]GCTAAGTGTAGGTGCATATACTTTGTTTATTTACT
1959	AX-95934456	CSCWR_Os01g12530_91170	TCTGTATCCATCTTCTAAATCTGTAGCATGTTTTC[A/G]CATTCTTATTCAATGGCTTCCAAATATCACTTTAG
1960	AX-95962493	CSCWR_Os01g12530_91186	AAATCTGTAGCATGTTTTCACATTCTTATTCAATG[A/G]CTTCCAAATATCACTTTAGAATGAATTCTGGGAAG
1961	AX-95942049	CSCWR_Os01g12530_91591	ATACCCTCTATCTTTTGTATTTCTTATTGCCTCCT[A/G]TCATTTCTTCCTATGCAGGCTGCCATGGCATATTC
1962	AX-95918527	CSCWR_Os01g12530_92105	TGACCTGCATGGGCAACATGTTAAACAAGCCATGA[A/G]GCTTCTCAAGGTTCACATGATGATTTGTGTGTGCA
1963	AX-95943357	CSCWR_Os01g12530_92158	TGATGATTTGTGTGTGCATGCCAAGTGAGTATTCT[A/C]GTATGACCCGATTGGGTGCTACACTGATTATCAGT
1964	AX-95941560	CSCWR_Os01g12530_92795	GTGGCCCAAGGGAGTATCGTTTCCTTGAGCATGAC[A/G]GTGACTCTGATTGAGCCTTGGGTGTCTGTTTTGAG
1965	AX-95916536	CSCWR_Os01g12530_92967	CTGATGTAGGGCTGTAGTTTCTGACATACAGGCTC[A/T]GGAATAGCAAGGAGTAGAGAACAGGTGCTGTCTGA
1966	AX-95943877	SCR200_Os01g12540_95080	TAATTTTTATGATAGCATGTATTTACCTTCTCTAA[C/T]ATTTTGCATGTTGGACAATGGCTGCGGAGACATGC
1967	AX-95919473	SCR200_Os01g12540_95757	CGGAGACATGCATCTGGGATACATACCATTGTAGC[A/G]ATGAACAAGGTAGAAATGATATCTTGACAGTTGGG
1968	AX-95943450	SCR200_Os01g12540_96219	TGACAGTTGGGACTACCTTATTTTTTTATTTGCAT[G/T]CACATTACTTCATGAATTACACTCAAATATGATAG
1969	AX-95933720	SCR200_Os01g12540_96422	AAATATGATAGATGGACTCAACCAAGATGACCCTA[A/C]CTCTGAGGCGCAGGCTTAACAAGGGACTCTATTCG
1970	AX-95919162	SCR200_Os01g12540_96615	GACTCTATTCGGACTCAGTTTCAGTTTGACAATCG[A/G]ACTGTATATTTGTTTAAAAATATTATCTAGTTGGA
1971	AX-95941737	SCR200_Os01g12540_96822	ATCTAGTTGGAGTGTGTCAAATTCACTCAAAGTTG[C/T]GATTGCATGGTAGCTCTTGTTCTGGATGGAGAAAA
1972	AX-95943398	SCR200_Os01g12540_97073	GATGGAGAAAAGGTACTTAATTTCATCCTGATGTG[C/T]TCTGAGCCAAACCTCTCAAGCCATGATTTGCTAAT
1973	AX-95944502	SCR200_Os01g12540_97372	GATTTGCTAATGGAGGCATCACTACATGTGTATGA[C/T]TTTTGTCTGGTGGTGTTCTTCTTTACCAATTGCAT
1974	AX-95944746	SCR200_Os01g12540_97467	ACCAATTGCATTTGCTAGATCACCTGGGTTATCTG[C/G]TCTTTAACCTTGATATGCATAAGTTCTATGTCAAC
1975	AX-95943304	SCR200_Os01g12540_97553	AGTCAGACAGAGGATGAACAACCTCATCAAGCATG[C/T]TAACGTTGTTTGCTTTCTTGTTGTACTAACCTACA
1976	AX-95918904	SCR200_Os01g12540_98229	ACTAACCTACAACCTTGACCTATATACTGCTAACA[C/T]GATTGCACAGGAAAGCTTTCTGATTATTTGTTCTT
1977	AX-95918706	SCR200_Os01g12540_98366	TATTTGTTCTTTAGTTGAAACCTTGCCAAGTTTAT[A/T]ATCAGTTTTTGCACATGGAGATGTCTTGCTCTGTC
1978	AX-95934355	SCR200_Os01g12540_98556	CTTGCTCTGTCTACTGACGGAATGTAGATATTGAG[A/G]TTCATTTTGGTAATATCATTATGAAATATGAAGTG
1979	AX-95944617	SCR200_Os01g12540_98754	AATATGAAGTGTTGCTTTTCCAGTGCATTTCGTAT[A/C]ACTTTTGATGCTTTTCCAGTGCATTTCGTATAACT
1980	AX-95919319	SCR200_Os01g12540_98782	TTCGTATAACTTTTGATTCACTAAAAAGGGAGAAT[G/T]ACAGTGAACTTAGGGTGTGTGACAAGTAGGAATTG
1981	AX-95941250	SCR200_Os01g12540_99123	AGTAGGAATTGCAAGTGACATGGTTGTTGAGGCGT[C/T]GCTATAGCGTAATTTTCTCTCTCCCTCTTCTAATC
1982	AX-95917101	SCR200_Os01g12540_99628	CTCTTCTAATCGCTACTAATAGTGTGGATTATAGC[A/G]GTAAGGCGATCAAAGAAGATTTCGACATTGGAGGG
1983	AX-95940765	SCR200_Os01g12540_00412	ACATTGGAGGGATACCAATCCGGGTTGTACAGCGC[A/T]CCATTCCTAGGTAGTGTTTTCGACAAAGCACAATG
1984	AX-95943162	SCR200_Os01g12540_00880	AAAGCACAATGGATGGAGTATGACATCGAACTTAT[A/T]TGTCAGGATGAAGCCACCAACAGAAAAAAAAATCA
1985	AX-95917044	SCR200_Os01g12560_06768	AAAAAAAATCATTTGTTCTCGGGTAGTTCTCCATC[G/T]TTCTCTGCGAAAAAAAAATCATTTGTTCTCGGGTA
1986	AX-95916446	SCR200_Os01g12560_06782	GTTCTCGGGTAGTTCTCCATCTTTCTCTGCGTTTT[C/T]AGCTGCGGCTTCTGCAGTGCATTCGCGAAGCCATC
1987	AX-95916451	SCR200_Os01g12560_06876	GCGAAGCCATCCACATCCGCGGCAGCTATCTTGTA[C/T]GGCGTATGGCGGGTTTCCACTTCCTGCTTGTACTC
1988	AX-95942581	SCR200_Os01g12560_06954	TGCTTGTACTCCGATAGAGCCTTGTTGATGACATG[A/G]CCGACATTTCCAAATTGTTTGCAGAATTTCGGTGT
1989	AX-95917122	CSCWR_Os01g12730_40805	CAAAAAAAAACGCCTTTTTTTTTCTTGAGCACACA[A/G]GAGACGCCAATCCCAAAGCAAAGAGAAGCGCAAAG
1990	AX-95943155	CSCWR_Os01g12730_41598	GACCTGATTTAGCTTGACCGTCTACTAGTACTGTA[A/G]GTTTGGTCTACTAGACAACAATGGATTCAGATAAT
1991	AX-95939873	CSCWR_Os01g12730_42695	ATTCACTTTCCCACATTTATTGGAACAAAGACTGT[A/G]GTTTTCGATTTGTATCTAACTCGTAAATCAGCAAA
1992	AX-95943893	CSCWR_Os01g12730_42715	TGGAACAAAGACTGTGGTTTTCGATTTGTATCTAA[C/T]TCGTAAATCAGCAAAGTAACTCCAACGTTTGCTGT
1993	AX-95918735	CSCWR_Os01g12730_43247	TAATAGCCGGACTGTGAGTATTTGTCCTCATAGAA[C/G]TGCCTTTAGCCTCTGATTTCCTGATTTGCATTGTG
1994	AX-95933952	CSCWR_Os01g12730_43785	GAGCATTTAGAAGTACTAACGCAGAGATGAACTAC[A/G]AAGTGCAAACCATGCCGTTCAATGACACTTTGCTA
1995	AX-95916958	CSCWR_Os01g12730_44194	GCACATATCTTTTCTGTTTGATTGCTTCAGTGCAT[A/T]TCTGGAGAGACCAAAACATGTTCTGTGAAAGCTTG
1996	AX-95944380	CSCWR_Os01g12730_44313	TGATGGTAGAGCGTGCCAGATCTGTATCTATATGG[C/T]TTGCTACTTGCTAATACAATCCTTCCATTATGTCT
1997	AX-95918670	SCR100_Os01g12800_83974	CAGAGTGCATCAATATCTACTTAACTCCAAAAGAT[A/G]ATGTATGCCCCTTGCGTGACACAAGATTCAGTAAA
1998	AX-95918090	SCR100_Os01g12800_84980	GGTAACCAGAAAAGTACTTCTGACCCTGCTACCAT[A/C]GGATAGAACCGTGGTTGGCTTTGATACATGATCCC
[truncated: 48,053 more rows]
