# Supplementary material for: Single-copy gene based 50 K SNP chip for genetic studies and molecular breeding in rice
Source: Sci Rep. 2015 Jun 26;5:11600. doi: 10.1038/srep11600 (PMC4481378; doi:10.1038/srep11600)
Supplement: Supplementary Table 5 [file srep11600-s6.xls]

## Sheet: Sheet1
Supplementary Table 5| List of agronomically important cloned rice (AGCR) genes incorporated in "OsSNPnks" 50K SNP chip with trait information and annotated molecualr function
LOC_ID	Nature of gene	Gene Name	Trait	Annotations	No. of SNPs	References
LOC_Os01g01420	MCR	HK3	Salt tolerance	Histidine kinase 3	7	Ito,Y. and Kurata,N. 2006 Gene 382 57-65.
LOC_Os01g08220	SCR	DWARF 18	Plant height, Cold tolerance, Flooding	GA 3 beta-hydroxylase2, GA metabolism	1	Itoh,H. et al. 2001 Proc. Natl. Acad. Sci. U.S.A. 98(15) 8909-8914 .
LOC_Os01g08310	MCR	Alba1	Drought tolerance	Alba family protein 1, Acetylation lowers binding affinity	1	Ting, Zhang et al. 2012 PLoS One. 7(8): e43274.
LOC_Os01g09620	MCR	DOS	Drought tolerance, delayed sensence	Zinc finger CCCH domain-containing protein 2	2	Kong, Z. et al . 2006 Plant Physiol. 141(4) 1376-1388.
LOC_Os01g09640	SCR	MYB14	Drought and salt tolerance, tiller number,	Similar to I-box binding factor	3	Wang, R. et al. 2008 Plant Mol Biol. 66(4):401-14.
LOC_Os01g12160	MCR	JAR2	Drought and cold tolerance, Blast resistance	GH3 auxin-responsive promoter family protein, jasmonyl-L-isoleucine synthase 2.	1	Wakuta, S. et al. 2011 Biochem. Biophys. Res. Commun. 409(4) 634-9.
LOC_Os01g16970	SCR	NAC14	Salt tolerance, pathogen resistance	Mannose-6-phosphate receptor, binding domain containing protein.	7	Ooka, H. et al. 2003 DNA Res. 10(6) 239-47.
LOC_Os01g21320	MCR	UXS-2	Cold tolerance and seed germination	UDP-glucuronic acid decarboxylase	1	Paul, J. V. et al. 2008 Trends Plant Sci. 13(4) 151-9.
LOC_Os01g27490	MCR	ANS1	Nutritional quality, Flavonoid content	Leucoanthocyanidin dioxygenase	7	Reddy,A.M. et al. 2007 Metab. Eng. 9(1) 95-111.
LOC_Os01g32184	SCR	MTI3A	Cold tolerance, Male Sterility	T​e​t​r​a​t​r​i​c​o​p​e​p​t​i​d​e​-​l​i​k​e​ ​h​e​l​i​c​a​l​ ​d​o​m​a​i​n​ ​c​o​n​t​a​i​n​i​n​g​ ​p​r​o​t​e​i​n​.	5	Yamaguchi,T. et al. 2004 Biosci. Biotechnol. Biochem. 68(6) 1315-1323.
LOC_Os01g47430	SCR	ABCG3	Drought tolerance	DUF1296 family protein	14	Paul, J. et al. 2008 Trends Plant Sci. 13(4) 151-9.
LOC_Os01g49010	MCR	ORC4	Development of flag leaves, ears and non-tip roots	Origin recognisation complex 4	3	Mori,Y. et al. 2005 Gene 353(1) 23-30.
LOC_Os01g49190	MCR	ATPD	Salt tolerance	ATP synthase beta chain, mitochondrial precursor	3	Paul, J. V. et al. 2008 Trends Plant Sci. 13(4) 151-9.
LOC_Os01g52050	MCR	D61	Salt tolerance, Dwarfness and Low tilling	Systemin receptor SR160 precursor protein	3	Tong, H. et al. 2012 Plant Cell 24(6) 2562-77.
LOC_Os01g52250	MCR	SSIVa	Cooking quality glycemic index	Soluble strach Synthase IVA	19	Dian, W. et al. 2005 Plant Cell 2012 24(6) 2562-77.
LOC_Os01g54424	MCR	COP	Cold tolerance and male sterility	Apoptosis inhibitory 5 (API5) family protein	9	Ratho, S. N. et al.1992 Euphytica 58241-244.
LOC_Os01g56810	SCR	CKX2	Grain number, yield	Cytokinen oxidase/dehydrogenase	10	Luo, J. et al. 2013 Plant Cell 25(9) 3360-3376.
LOC_Os01g57270	MCR	r3	Salt tolerance and defence response	NBS-LRR protein	3	Wang, R. et al. 2008 Plant Mol Biol. 66(4):401-14.
LOC_Os01g57280	MCR	Pi37	Blast resistance	Rsistance gene analogue protein RGA2	1	Luo, S. et al. 2011 Mol Biol Evol.; 28(1):313-25.
LOC_Os01g57340	MCR	PISH	Blast resistance	Rp1, putative, expressed	2	Fukuoka et al. 2014 Nature Scientific Reports, Volume 4, id. 4550.
LOC_Os01g59630	SCR	Blsr1	Bacterial leaf streak resistance	Exostosin family domain containing protein	7	Wang, R. et al. 2008 Plant Mol Biol. 66(4):401-14.
LOC_Os01g61080	SCR	WRKY24	Drought tolerance and bacterial stress response	WRKY transcription factor 24	8	Zhang, Z. L. et al. 2009 Plant Mol Biol.70(1-2):139-51.
LOC_Os01g62020	SCR	UXS-4	Seed germination	UDP-glucuronic acid decarboxylase	8	Suzuki, K et al. 2003 J Exp Bot.;54(389):1997-9
LOC_Os01g62410	MCR	MYB3R2	Chilling Stress	R1R2R3 MYB transcription factor	2	Ting, Z. et al. 2012 PLoS One. 7(8): e43274.
LOC_Os01g66100	MCR	Sd1	Plant height (Green revolution gene)	GA20 oxidase	2	Kenji, A. et al. 2009 Mol. Genet. Genomics 281:223–231.
LOC_Os01g68000	SCR	PLA2	Regulation of leaf maturation	plastochron2, Similar to Terminal ear1.	2	Kawakatsu,T. et al. 2006 Plant Cell 18(3) 612-625.
LOC_Os01g68870	MCR	MSP1	Pollen fertility -sterility	Leucine-rich repeat receptor protein kinase EXS precursor, putative, expressed	4	Nonomura,K.I. et al. 2003 Plant Cell 15(8) 1728-1739.
LOC_Os01g72049	MCR	Xa7	Bacterial blight and bacterial leaf streak resistance	Putative retrotransposon, centromere-specific	19	Yang, B. et al. 2005. Plant-Microbe Interact. 18: 142-149.
LOC_Os01g73890	SCR	ERF53	Biotic stress and drought tolerance	Ethylene response factor binding 53, APETALA2	3	Nakano, T. et al. 2006 Plant Physiol. 140(2) 411-32.
LOC_Os02g09490	MCR	GH2	Gold hull and internode, Stress tolerance	Cinnamyl alcohol dehydrogenase 2,	4	Zhang, K. et al. 2006 Plant Physiol. 140(3) 972-983.
LOC_Os02g10120	MCR	LOX1	Biotic stress and wound response	Lipoxygenase 2.3, chloroplast precursor	9	Wang, R. et al. 2008 Plant Mol Biol. 66(4):401-14.
LOC_Os02g27130	MCR	RCN2	Denser panicle morphology	Putative phosphatidylethanolamine-binding protein	15	Nakagawa, M. et al. 2002 Plant J. 29 (6) 743-750.
LOC_Os02g32660	SCR	SBE3	Grain starch qaulity	1,4-alpha-glucan-branching enzyme	4	Yang,R. et al. 2012 PLoS One, 7(8): e43026.
LOC_Os02g36974	MCR	GID2	Plant height (Drawfness)	G-box factor 14-3-3e protein, Gibberellin-insensitive dwarf2,	6	Matsuoka, M. et al. 2003 Trends Plant Sci. 8(10):492-7.
LOC_Os02g38490	MCR	REG 2	Bacterial blight resistance	Lipovitellin, superhelical domain containing protein.	1	Fang, L. et al. 2003 Cell Research 13, 59-68.
LOC_Os02g44230	MCR	TPP1	Cold and salt toelrance	Conserved peptide uORF-containing transcript, expressed	5	Ge, L.F. et al. 2008 Planta.228(1):191-201.
LOC_Os02g47470	SCR	ABA8OX1	Submergence tolerance	Abscisic acid 8'-hydroxylase 1	3	Saika, H. et al. 2007 Plant Cell Physiol. 48(2):287-98.
LOC_Os02g50240	MCR	GS1	Carbon and Nitrogen metabolism	Glutamine synthetase shoot isozyme	1	Bao, A. et al. 2014 PLoS One. 9(4): e95581.
LOC_Os02g50350	SCR	DHODH1	Salt and drought tolerrance	Dihydroorotate dihydrogenase protein	1	Suk Heung Oh et al. 2005 J. of Biochem. and Mol. Biology 5, 595-601.
LOC_Os02g50960	MCR	PIN1B	Flower development, adventitious root development, cotyledon morphogenesis, auxin polar transport	Auxin efflux carrier component	3	Miyashita, Y. et al. 2010 Plant Science 178, 424-428.
LOC_Os02g51070	MCR	SSIIB	Cooking quality	Starch synthase, putative	4	Hirose, T and Terao T. 2004 Planta. 220(1) 9-16 .
LOC_Os02g56120	SCR	IAA9	Drought, salt tolerance, signaling pathways and plant morphogenesis.	Auxin-responsive Aux/IAA gen...	2	Song, Y. and Xu Z.F. 2013 Int J Mol Sci 14(7) 13645-56 .
LOC_Os03g07350	MCR	CSLA4	Cell wall, plumule and radicle development	Cellulose synthase-like family A; mannan synthase, expressed	1	Hazen, S.P. et al. 2002 Plant Physiol. 128(2) 336-340.
LOC_Os03g07370	MCR	FLO6	Starch biosynthetic process	HNH endonuclease domain-containing protein, putative, expressed	2	Peng C et al. 2014 Plant J. 77(6):917-30.
LOC_Os03g08680	MCR	PPR676	Male sterility	Pentatricopeptide protein	1	Deveshwar, P. et al. 2011 BMC Plant Biol., 11 78.
LOC_Os03g11600	MCR	DL	Leaf development (drooping leaf) and awn anatomy	YABBY domain containing protein	4	Li,H. et al. 2011 Plant Physiol. 156(1) 263-74.
LOC_Os03g16980	SCR	UXS-3	Drought tolerances	NAD dependent UDP-glucuronic acid decarboxylase activity	1	S, Kikuchi et al. 2003 Science 18;301 (5631):376-9.
LOC_Os03g17230	MCR	UXS1	Drought tolerance	UDP-glucuronic acid decarboxylase activity	4	S, Kikuchi et al. 2003 Science 18;301 (5631):376-9.
LOC_Os03g18010	SCR	PHYC	Flowering, Photosensitivity	Phospholipase C	3	Ishikawa, R. et al. 2005 Plant Cell 17(12) 3326-3336.
LOC_Os03g18850	SCR	JIOSPR10	Blast resistance	Pathogenesis-related Bet v I family protein	2	Jwa,N.S. et al. 2001 Biochem. Biophys. Res. Commun. 286(5) 973-983.
LOC_Os03g19590	MCR	PHYB	Flowering, Photosensitivity	Phytochrome B	5	Basu,D. et al. 2000 Plant Mol. Biol. 44(1) 27-42.
LOC_Os03g22590	MCR	SWEET12	Pollen viablity and pathogen resistance	Nodulin MtN3 family protein.	3	Chen, L. Q. et al. 2010 Nature 468(7323) 527-532.
LOC_Os03g30250	MCR	BC1	Plant mechanical strength	COBRA-like protein precursor	6	Li,Y. et al. 2003 Plant Cell 15(9) 2020-2031.
LOC_Os03g31044	MCR	UPS	Phosphorous stress tolerance	U-box containing E3 ligase	5	S, Kikuchi et al. 2003 Science 18;301 (5631):376-9.
LOC_Os03g40540	SCR	BRD1	Photomorphogenesis, photosensitivity	Cytochrome P450	2	Mori, M. et al. 2002 Plant Physiol. 130 1152-1161.
LOC_Os03g44500	MCR	GL3	Yield, Grain length	Serine/threonine protein phosphatase	9	Zhang et al. PNAS 109:21534–21539
LOC_Os03g46470	MCR	ZIP10	Improve the metal ion conten	Metal cation transporter	10	Narayanan, N.N. et al. 2007 Plant Physiol. Biochem. 45(5) 277-86.
LOC_Os03g47740	MCR	BIHD1	Blast resistance, salt and oxidative stress tolerance	Homeodomain protein	5	Kikuchi et al. 2003 Science 18; 301 (5631):376-9.
LOC_Os03g49350	MCR	LOX3	Quality, seed carbohydrate composition, iron binding	Lipozygenase protein, putative, expressed	5	Suzuki and Matsukura. 1997 Plant Sci. 125 119-126.
LOC_Os03g49380	MCR	LOX1, LOX5	Quality, seed carbohydrate composition, iron binding	Lipoxygenase	28	Suzuki et al. 2000 RGN 17 13-14.
LOC_Os03g51030	MCR	PHYA	Flowering, photosensitivity	Phytochrome A	3	Takano, M. et al. 2001 Plant Cell 13 521-534.
LOC_Os03g51080	MCR	GDH1	Heat tolerance and alkali stress tolerance	Glutamate decarboxylase	17	Sasaki,T. et al. 1994 Plant J. 6(4) 615-624.
LOC_Os03g52460	MCR	AGPL1	Grain quality, amylose content and viscosity (starch biosynthesis)	Glucose-1-phosphate adenylyltransferase	2	Lee, S. K. et al. 2007 Plant Mol. Biol. 65(4) 531-46.
LOC_Os03g52690	MCR	CBSX4	Salt tolerrance	CBS domain containing membrane protein	4	S, Kikuchi et al. 2003 Science 18; 301 (5631):376-9.
LOC_Os03g52860	MCR	LOX-L2	Bacterial blight resistance	Lipoxygenase	3	Kano, A. et al. 2011 J. Plant Physiol. 168(15) 1852-7.
LOC_Os03g55164	SCR	WRKY4	Drought tolerance	WRKY4	23	Xie, Z. et al. 2005 Plant Physiol. 137 (1) 176-189.
LOC_Os03g56460	MCR	PGI1	Seed dormancy	Glucose-6-phosphate isomerase	5	Nozue, F. et al. 1994 Breeding Science 44 29.
LOC_Os03g58410	SCR	PRA2	Seed germination	Prenylated rab acceptor	1	Sasaki,T. et al. 1994 Plant J. 6(4) 615-624.
LOC_Os03g58600	MCR	MEL1	Pollen fertility -sterility	PAZ domain containing protein	7	Deveshwar P. et al. 2011 BMC Plant Biol. 11 78.
LOC_Os04g01649	MCR	PRA1	UV light sensitivity	Amidase family protein	51	Claire Lessa Alvim Kamei et al. 2008 Plant Physiology 147 (4) 1735-1749.
LOC_Os04g0164900	MCR	SDBE, PUL	Cooking quality glycemic index	R-enzyme, starch debranching enzyme	1	Fujita, N. et al. 2009 J. Exp. Bot. 60 1009-23.
LOC_Os04g02754	MCR	AMI1	Inflorescence and seed development	Amidase family of protein	3	Yoshihiro Mano et al. 2010 J. Exp. Bot. 61 (1): 25-32.
LOC_Os04g03180	MCR	LRR XI	Blight resistence	Methyltransferase domain containing protein	7	Wang, E. et al. 2008 Nat Genet 40 (11) 1370-1374.
LOC_Os04g03910	MCR	CP24	Inflorescence and seed developmental	Light-harvesting protein	12	Wei, L. et al. 2014 Proc. Natl. Acad. Sci. U.S.A. 111 3877-3882.
LOC_Os04g31000	SCR	GPP-4	Yield and productivity	Methyltransferase domain containing protein	2	Wang, E. et al. 2010 BMC Evol. Biol. 10 108.
LOC_Os04g33740	MCR	GIF1	Yield and productivity	Glucose-6-phosphate 1-dehydrogenase	24	Wang, E. et al. 2010 BMC Evol. Biol. 10 108.
LOC_Os04g39430	MCR	D11	Yield and productivity	Cytochrome P450	6	Tong, H. et al. 2012 Plant Cell 24(6) 2562-77.
LOC_Os04g40874	SCR	G6PDH2	Yield and productivity	Carotenoid cleavage dioxygenase 7	1	Hou, F. Y. et al. 2007 J. Integr. Plant Biol. 49(5) 655-663.
LOC_Os04g41370	SCR	LRR	Blight resistence	Leucine-rich Repeat family protein	7	Wang, E. et al. 2008 Nat Genet 40(11) 1370-1374.
LOC_Os04g46470	MCR	D17	Yield and productivity	Carotenoid cleavage dioxygenase 7	1	Zou, J. et al. 2006 Plant J. 48(5) 687-696.
LOC_Os04g51440	SCR	ZEP1	Inflorescence and seed developmental	Villin protein	16	Tang, X. et al. 2010 Plant Physiol. 154(4) 1855-1870.
LOC_Os04g53120	MCR	Xa1	Bacterial blight resistance	NB-ARC domain containing protein	7	Kaku, H. et al. 2000 RGN 17 78-80.
LOC_Os04g53300	MCR	BHC	Coloration (seed coat and hull color)	Soluble starch synthase 3, chloroplast	4	Nagao, S. and M. Takahashi 1954 Japan. J. Breed. 4(1) 25-30.
LOC_Os04g53310	MCR	SSIIIB	Grain yield and grain quality	Tetratricopeptide repeat domain containing protein	9	Yan, C. J. et al. 2011 Theor. Appl. Genet. 122(1) 63-76.
LOC_Os04g54800	SCR	SK3	Panicle development	Shikimate kinase	1	Kasai, K. et al. 2005 Planta. 222(3) 438-447.
LOC_Os04g55230	SCR	FLO2	Grain size and starch quality	Tetratricopeptide repeat (TPR) domain containing protein	10	She, K. C. et al. 2010 Plant Cell 22(10).
LOC_Os05g02530	SCR	DHAR1	Salt stress tolerance	Serine/threonine protein phosphatase	11	Jain, M. et al. 2010 BMC Genomics 11 73.
LOC_Os05g05240	SCR	PPKL2	Grain length	Serine/threonine-specific protein phosphatase and bis(5-nucleosyl)-tetraphosphatase	9	Zhang, X. et al. 2012 Proc. Natl. Acad. Sci. U.S.A. 109(52) 21534-9.
LOC_Os05g05800	MCR	TIR1	Drought and salt stress tolerance	SCP-like extracellular protein	5	Xia, K. et al. 2012 PLoS ONE 7(1) e30039
LOC_Os05g08430	SCR	BOR4	Pollination, fertilization, fertility	Boron transporter protein	1	Leaungthitikanchana, S. et al. 2013 Plant Cell Physiol. 54(7) 1056-63.
LOC_Os05g14280	MCR	RP1L2	Blight resistence	RNA-directed DNA polymerase	2	Ouyang, Y. et al. 2012 BMC Genomics 13(1) 100
LOC_Os05g15040	SCR	WD40-115	Defense response	NB-ARC domain containing protein	14	Ouyang, Y. et al. 2012 BMC Genomics 13(1) 100
LOC_Os05g15630	SCR	BLE3	Root growth and development	UPF0497 membrane protein BLE3	7	Yang, G. et al. 2006Phytochemistry 67(14) 1442-1454.
LOC_Os05g26890	CSCWR	d1	Dwrafess, Blast resistance	Guanine nucleotide-binding protein alpha-1 subunit (GP-alpha-1).	10	Seo, H. S. et al. 1995 Plant Mol. Biol. 27(6) 1119-1131.
LOC_Os05g27730	MCR	WRKY53	Salt , drought tolerance, disease resistance and Insect resistance	WRKY53, expressed	8	Sun, L. J. et al. 2014 Plant Physiology Journal 50 1651-1658.
LOC_Os05g32710	SCR	ISA2	Grain yield and quality	Alpha amylase, catalytic domain containing proein	7	Kubo, A. et al. 2005 Plant Physiol. 137(1) 43-56.
LOC_Os05g39250	SCR	CRP	Cold, salinity and drought tolerance	Phosphatidylethanolamine-binding protein	1	Li, H.W. et al. 2011 Planta. 234(5) 1007-1018.
LOC_Os05g39720	SCR	WRKY70	Salt , drought, disease and Insect resistance	WRKY70 factor	12	Qiu,Y. et al. 2004 Sci. Bull. 49, 2159-2168.
LOC_Os05g40384	MCR	EUI1	Panicle elongation regulation	Cytochrome P450	13	Hongli Ma, et al. 2006 Plant Molecular Biology. 60: 87-94.
LOC_Os05g45720	MCR	SSIVb	Cooking quaity	Starch synthase	9	She, K. C. et al. 2010 Plant Cell. 22(10):3280-94.
LOC_Os05g50780	SCR	RP1L1	Blight resistence	NBS-LRR resistance-like protein B11	6	Ouyang, Y. et al. 2012 BMC Genomics 13(1) 100.
LOC_Os06g0130100	MCR	SIK1	Drought and salt stress	Receptor-like protein kinase 5 precursor	6	Ouyang, S. Q. et al. 2010 Plant J. 62(2):316-29.
LOC_Os06g0133000	MCR	GBSS1	Amylose content, grain quality	Granule bound starch synthase 1	8	Sato,H. et al. 2002 Breeding Science 52(2) 131-135.
LOC_Os06g03970	MCR	SIK	Drought and salt tolerance	receptor-like protein kinase 5 precursor	3	Shou, Q. O. et al. 2010 Plant J. 62(2) 316-29.
LOC_Os06g06050	SCR	D3	Tillering and panicle development	OsFBL27 - F-box domain and LRR contai	5	Ishikawa, S. et al. 2005 Plant Cell Physiol. 46(1):79-86.
LOC_Os06g06120	SCR	BBI1	Blast resistance, response to wounding	Similar to RING-type E3 ubiquitin ligase	4	Wang, E. et al. 2008 Nat Genet 40(11) 1370-1374.
LOC_Os06g06530	SCR	HGW	Yield and productivity (heading and grain weight)	proline-rich cell wall protein-like	24	Li J. et al. 2012 PLoS One 7(3) e34231.
LOC_Os06g06560	MCR	SSS1	Grain yield and grain quality	Soluble starch tarch synthase 1	46	Tanaka, K. et al. 1995 Plant Physiol. 108(2) 677-683.
LOC_Os06g08290	SCR	AID1	Pollen sterility, spikelet sterility, male sterility	Single MYB domain DNA-binding protein	4	Zhu, Q. H. et al. 2004 Plant physiology 135, 1514-1525.
LOC_Os06g12400	SCR	HAZ1	Embro development	Similar to Hox2b protein.	13	Ito, Y. et al. 2004 Gene 331:9-15.
LOC_Os06g12450	MCR	SSIIa	Grain quality starch properties	Soluble starch synthase 2	5	Fujita, N. et al. 2006 Plant Physiol. 140(3) 1070-84.
LOC_Os06g14510	MCR	PGI2	Seed dormancy, Days to heading	Glucose-6-phosphate isomerase	11	Nozue, F. et al. 1994 Breeding Science 44 29.
LOC_Os06g16070	MCR	Xa27	Bacterial blight resistance	Receptor-like protein kinase 2	2	Cao, Y. et al. 2007 Teor. Appl. Genet. 115 887-95.
LOC_Os06g17880	MCR	PI9	Blast resistance	NBS-LRR disease resistance protein homologue	5	Wen, S. et al. 2011 Rice Genomics and Genetics 2 31-36.
LOC_Os06g17900	MCR	Piz	Blast resistance	Disease resistance protein RPM1	1	Cao, Y. et al. 2007 Theor. Appl. Genet. 115 887-95.
LOC_Os06g23650	MCR	NAM	Drought and salt tolerance	No apical meristem ortholog, miR164-targeted NAC5	1	Hibara, K. and Y. Nagatogen 2005 RGN 22 83-85.
LOC_Os06g29810	SCR	PID2	Blast resistance	PI-D2 protein kinase	5	Chen, D. et al. 2010 Science 17(1) 19-27 .
LOC_Os06g35160	MCR	CIPK25	Drought, salinity, cold stress	SOS2-like protein kinase PKS5	2	Xiang, Y. et al. 2007 Plant Physiol. 144 1416-28.
LOC_Os06g37224	MCR	KO5	Dwarfness (ent-kaurene oxidase5)	Ent-kaurene oxidase5, cytochrome P450 701A9	4	Zhu, S. et al. 2005 Plant Physiol. 139(4) 1935-1945.
LOC_Os06g37364	MCR	D35	Dwarfness and pollen viablity	Cytochrome P450	1	Zhu, S. et al. 2005 Plant Physiol. 139(4) 1935-1945.
LOC_Os06g38210	SCR	PUB51	Yield, Panicle and seed development	U-box-containing protein 51, Receptor-like Cytoplasmic Kinase 194	7	Li, Rong Zeng et al. 2008 Mol Plant 1(5) 800-15.
LOC_Os06g42130	MCR	NOP	Pollination, fertilization, fertility - Male sterility	C2 and GRAM domain containing protein	2	Jiang, S.Y. et al. 2005 Plant Mol. Biol. 57(6) 835-853.
LOC_Os06g51084	CSCWR	SBE1	Cooking quality	1,4-alpha-glucan branching enzyme	3	Sawada, T. et al. 2014 Biochem. Biophys. 562 9-21.
LOC_Os07g03690	MCR	PR1A	Bacterial blight resistances	Acidic pathogenesis-related protein 1	1	Geng, S. et al. 2013 J. Exp. Bot. 64(11) 3125-36.
LOC_Os07g03740	MCR	PR1a	Bacterial blight resistances	Acidic pathogenesis-related protein 2	7	Geng, S. et al. 2013 J. Exp. Bot. 64(11) 3125-36.
LOC_Os07g13980	MCR	AGPL4	Yield, Starch biosynthesis	ADP-glucose Pyrophosphorylase large subunit 4	4	Lee, S. K. et al. 2007 J.Plant Mol. Biol. 65(4) 531-46.
LOC_Os07g15770	MCR	GHD7	Grain number, plant height, and heading date	CCT motif family protein	1	S, Kikuchi et al. 2003 Science 18; 301 (5631):376-9.
LOC_Os07g40290	MCR	GH3-8	Drought and cold tolerance	IAA-amino synthetase	1	Du, H. et al. 2012 J. Exp. Bot. 63(18) 6467-80.
LOC_Os07g45570	MCR	BLE2	Growth of plant and drought tolerance	Brassinolide-enhanced gene	13	Yang, G. et al. 2003 Plant Mol. Biol. 52(4) 843-854.
LOC_Os07g45760	MCR	NAC101	Shattering resistance	Armadillo-like helical domain containing protein	2	Shen, H. et al. 2009 Bioenerg. Res. 2 217–232.
LOC_Os07g46060	MCR	PLDdelta3	Seed germination	PhospholipaseD	11	Li, G. et al. 2007 Cell Res 17(10) 881-94.
LOC_Os07g46090	MCR	BZIP62	Delays leaf senescence, decreases in spikelet fertility and grain weight,	b-ZIP Transcription factor 62	4	Nijhawan, A. et al. 2008 Plant Physiol.146 333-50
LOC_Os07g47100	SCR	NHX1	Stress tolerance, salt tolerance	Na+/H+ antiporter, NHX-type antiporter 1	4	Fukuda, A. et al. 2011 Planta 233(1) 175-188.
LOC_Os07g49330	SCR	PI-PLCI	Oxidative stress, Blast resistance	Phospholipase C	5	Hirayama, T. 1995 Proc Natl Acad Sci 92(9): 3903–3907.
LOC_Os08g01640	MCR	CMS-KALINGA-I	Cold tolerance, Male sterility	Rf1, mitochondrial precursor, putative, expressed	13	Ratho, S. N. et al. 1992Euphytica 58, 241-244.
LOC_Os08g04840	SCR	MYB 8	Grain yeild	Myb, DNA-binding domain containing protein	4	Yang, B. et al. 2006 Proc. Natl. Acad. Sci. U.S.A. 103(27) 10503-10508.
LOC_Os08g05440	MCR	NAC106	Drought and salt stresses.	NB-ARC domain containing protein	10	Fang, Y. et al. 2008 Mol. Genet. Genomics 280(6) 547-63.
LOC_Os08g05510	SCR	HD5	Grain number, plant height and inflorescence branching	Myb-like DNA-binding domain, SHAQKYF class family protein.	7	Yan, W.H. et al. 2011 Molecular plant 4 319-330.
LOC_Os08g07300	MCR	NAC31	Drought tolerance	Haloacid dehalogenase-like hydrolase domain-containing protein 3	6	Shen, H. et al. 2009 Bioenerg. Res. 2 217–232.
LOC_Os08g07330	MCR	NAC105	Salt stress	NAC domain-containing protein 105	3	Fang, Y. et al. 2008 Mol. Genet. Genomics 280(6) 547-63.
LOC_Os08g08840	SCR	GPT1	Seed storage protein , starch biosynthesis	Triose phosphate/phosphate translocator	2	Fang, Y. et al. 2008 Mol. Genet. Genomics 280(6) 547-63.
LOC_Os08g09230	MCR	SSIIIA	Seed storage protein , starch biosynthesis	Soluble starch synthase IIIA	20	Toyota, K. et al. 2006 Planta. 223 248-57.
LOC_Os08g13460	MCR	CYP76M1	Antifungal phytocassanes and antibacterial oryzalides/oryzadiones	Cytochrome P450	4	Fujita, N. et al. 2011 J. Exp. Bot. 62(14) 4819-31.
LOC_Os08g25734	MCR	AGPS2A	Seed stroage protein	glucose-1-phosphate adenylyltransferase	4	Swaminathan, S. et al. 2009 Plant Cell 21(10) 3315-25.
LOC_Os08g35510	MCR	CYP76M10	Bacterial and fungal resistance	Cytochrome P450	5	Lee, S. K. et al. 2007 Plant Mol. Biol65(4) 531-46.
LOC_Os08g40919	MCR	PI29	Blast resistance 29	Similar to chaperone protein DNAJ	4	Wang, Q. et al. 2012 J. Biol. Chem. 287(9) 6159-68.
LOC_Os08g40930	MCR	ISA	Seed germination	Alpha amylase, catalytic domain	2	Tian, Z. et al. 2009 PNAS 106(51) 21760-5
LOC_Os08g42350	MCR	Xa13	Bacterial leaf blight resistance	Nodulin MtN3 family protein, putative, expressed	3	Lu, F.H. et al. 2012 Cereal Sci. 56 706-712.
LOC_Os08g42670	MCR	PGP20	Blast resistance	T10 Resistance Gene Analogue 2-1A	8	Salgotra, R.K. et al. 2012Euphytica 187(3) 313-323.
LOC_Os08g42700	MCR	PIBH8	Blast resitance	Anticiprocal control of R gene expression.	1	Wang,Z.X. et al. 1999 Plant J. 19(1) 55-64.
LOC_Os08g42710	MCR	NB-ARC	Salt stress	NB-ARC domain containing protein	2	Wang, Z. X. et al. 2001 Plant Mol Biol. 47(5):653-61.
LOC_Os09g11450	MCR	NHX5	Salt tolerance	Na+ and K+ transporter	6	Frank, L. W. Takken et al. 2006 .Current Opinion in Plant Biology , 9:383–390.
LOC_OS09g11480	MCR	Sub1B	Submergence tolerance, linked to Sub1A	Ethylene response factor 63, APETALA2/ethylene-responsive element binding protein 166	3	Fukuda, A. et al. 2011. Planta. ;233(1):175-88.
LOC_Os09g23070	SCR	ODCA	Salt tolerance	Malonyl-CoA decarboxylase, mitochondrial	1	Xu, K. et al. 2006 Nature 442(7103) 705-708.
LOC_Os09g26999	MCR	DEP1	Panicle branching, Yield	Rregulation of nitrogen compound metabolic process	7	Quinet, M. et al. 2010 J. Exp. Bot. 61(10) 2719-33.
LOC_Os09g28420	MCR	Amy3B	Seed germination	Alpha-amylase activity	5	Kunihiro, S. et al. 2013 J. Exp. Bot.;64(14):4517-27.
LOC_Os09g31438	SCR	SPL17	Enhanced Blast resistance, Legion mimic gene	SQUAMOSA promoter-binding protein	8	Kitajima, A. et al. 2009 Plant Cell. 21(9):2844-58.
LOC_Os09g35000	SCR	RAD	Pollination, fertilization, Male sterility	Flap endonuclease, putative, expressed	1	Xie, K. et al. 2006 Plant Physiol142(1):280-93 21.
LOC_Os10g22484	MCR	NAC121	Salt stress, pathogen resistance	RGH2B, putative, expressed	4	Zhang, L. R. et al. 2004. J. Exp. Bot. 55(399):1149-52.
LOC_Os10g34230	SCR	CKX3	Yield-grain number	AD linked oxidase, N-terminal domain containing protein	6	Fang Y. et al. 2008 Mol. Genet. Genomics 280(6) 547-63.
LOC_Os10g35240	MCR	RF2	Pollen fertility -strility	Rf1, mitochondrial precursor	7	Tsai Y.C. et al. 2012 Plant Physiol. 158(4) 1666-84.
LOC_Os10g35260	MCR	PPR	Fertility restoration	Pentatrico peptide repeat-containing protein	2	Shinjyo, C. 1975 Sci. Bull. Coll. Agr. Univ. Ryukyus 22 1-57.
LOC_Os10g35440	MCR	RF1A	Fertility restoration	pentatricopeptide repeat domain containing protein, putative, expressed	5	Komori, T. et al. 2004 Plant J.37(3):315-25.
LOC_Os10g35450	MCR	KRP4	Seed devlopment abscisic acid sensitivity	Cyclin-dependent kinase inhibitor 6	1	Akagi, H. et al. 2004. Theor Appl Genet. 108(8):1449-57.
LOC_Os10g35790	MCR	RF1	Pollen fertility -strility	Rf1, mitochondrial precursor, putative, expressed	1	Barro, R. M. et al. 2006 Plant Physiol. 142(3) 1053-64.
LOC_Os10g38900	MCR	HK5	Cell proliferation and grain yield	Histidine kinase 5	2	Komori, T. et al. 2004 Plant J. 37(3):315-25.
LOC_Os10g40580	CSCWR	DUF863	Inflorescence and seed development	Function DUF863, plant family protein.	3	Tsai, Y. C. et al. 2012 Plant Physiol. 158(4) 1666-84.
LOC_Os10g41980	SCR	RALFL26	Blast resistance	Rapid Alkalinization Factor RALF family protein precursor	3	Schaffrath, U. et al. 2000. Plant Mol Biol.43 (1):59-66.
LOC_Os11g03310	MCR	NAC123	Drought, salinity, and low temperature resistance	Regulation of transcription, DNA-dependent transcription factor	3	Schaffrath, U. et al. 2000. Plant Mol Biol.43 (1):59-66.
LOC_Os11g03370	MCR	NAC45	Drought, salt, and low temperature tolerance	No apical meristem protein, putative, expressed	2	Fang, Y. et al. 2008. Mol Genet Genomics. 280(6):547-63.
LOC_Os11g03650	MCR	NAC17	Blast resistance, Coloration	NB-ARC domain containing protein	5	Zheng, X. et al. 2009 Biochem Biophys Res Commun. 379(4):985-9.
LOC_Os11g05470	MCR	RCN2(PEBP)	Panicle morphology, Yield	Phosphatidylethanolamine binding protein	3	Ooka, H. et al. 2003 DNA Res. 10(6) 239-47.
LOC_Os11g06020	MCR	NAC120	Blast resistance	NB-ARC domain containing protein	1	Nakagawa, M. et al. 2002 Plant J29(6):743-50.
LOC_Os11g11580	MCR	NAC5	Cold and drought tolerance	NB-ARC domain containing protein	3	Ooka, H. et al. 2003 DNA Res. 10(6) 239-47.
LOC_Os11g35210	MCR	NBARC	Blast resistance	NB-ARC domain containing protein	15	Takasaki, H. et al. 2010 Mol. Genet. Genomics 284(3) 173-83.
LOC_Os11g35500	MCR	Xa21	Bacterial blight resistances	Receptor-like protein kinase 5 precursor, putative, expressed	3	Frank LW Takken et al. 2006.Current Opinion in Plant Biology , 9:383-390.
LOC_Os11g36719	MCR	LOX10	Plant immunity against pathogen-induced injury	Lipoxygenase 10	1	Song, W. Y. et al. 1995. Science. 270 (5243):1804-6.
LOC_Os11g37050	MCR	MLO11	Powdery-Mildew-resistance	Leucine Rich Repeat family protein	3	Hiroyuki, O. et al. 1992 Eur. J. Biochem. 206, 331 -336.
LOC_Os11g38440	MCR	Xa21D	Blast resistance	Leucine Rich Repeat family protein	12	Liu, Q. et al. 2008 Gene 409 1-10.
LOC_Os11g38580	MCR	RGA1	Blast resistance	NB-ARC domain containing protein	17	Wang, G.L. et al. 1998 Plant Cell 10 765-779.
LOC_Os11g42090	MCR	NAC124	Blast resistance	Leucine Rich Repeat family protein	12	Ishikawa, A. et al. 1995. Plant Cell Physiol. 36: 353-359.
LOC_Os11g45750	MCR	WRKY125	Blast resistance	WRKY gene 125, NB-ARC domain containing protein	31	Fang, Y. et al. 2008 Mol. Genet. Genomics 280(6) 547-63.
LOC_Os11g45924	MCR	WRKY41	Biotic stress and drought tolerantance	WRKY transcription factor 41	1	Ki Hong Jung et al. 2013.Rice 6:19.
LOC_Os11g46970	MCR	RLCK354	Biotic stress and drought tolerantance	Receptor-like protein kinase 5 precursor	5	Qiu,Y. et al. 2004. Chin. Sci. Bull. 49 2159-2168.
LOC_Os11g46980	MCR	LRK1	Floral meristem activity	Leucine-rich repeat protein kinase family protein	3	Vij, S. et al. 2008 Mol Plant 1(5) 732-50.
LOC_Os11g47210	MCR	Xa26	Bacterial blight resistance	Receptor-like protein kinase 5 precursor	3	Chanhong Kim et al. 2000. Plant Science 152(1):17-16.
LOC_Os12g08270	MCR	RHL1	Drought tolerance, cold resistance, photoperiodism, flowering	Similar to 3'(2'),5'-bisphosphate nucleotidase	11	Sun, X. et al. 2004 Plant J. 37(4) 517-527.
LOC_Os12g08280	MCR	RHL2	Drought tolerance, cold resistance, photoperiodism, flowering	Similar to 3'(2'),5'-bisphosphate nucleotidase	12	Wona Ding et al. 2009. Cell Research 19:1309–1311.
LOC_Os12g12720	MCR	GLUP4	Endosperm storage protein-2 content	Glutelin precursor, small GTP-binding	2	Wona Ding et al. 2009. Cell Research 19:1309–1311.
LOC_Os12g14440	MCR	JAC1	Eethylene sensitivity, blast resistance	Mannose-binding jacalin-related lectin	9	Wang, X.B. et al. 2002 Plant Sci. 163(2) 273-280.
LOC_Os12g18360	SCR	Pi4a	Blast resistance	NB-ARC domain containing protein, expressed	11	Jia Fu Jiang et al. 2007. Journal of Integrative Plant Biology 2:230−237.
LOC_Os12g36030	MCR	PMS3	Long-day-specific male-fertility	Photoperiod sensitive male sterility	6	Orbach, M.J. et al. 2000 Plant Cell 12(11):2019-32.
LOC_Os12g37260	MCR	LOX11	Resistance to chewing and phloem-feeding insects, e.g BPH	Lipoxygenase 11	1	Lu, Q. et al. 2005 Mol Genet Genomics. 273(6):507-11.
LOC_Os12g37560	SCR	SWEET7C	Oxidative stress, blast resistance	Phosphoinositide-specific phospholipase C family protein	10	Chen, L. Q. et al. 2010 Nature 468(7323) 527-532.
