# Supplementary material for: Single-copy gene based 50 K SNP chip for genetic studies and molecular breeding in rice
Source: Sci Rep. 2015 Jun 26;5:11600. doi: 10.1038/srep11600 (PMC4481378; doi:10.1038/srep11600)
Supplement: Supplementary Table 7 [file srep11600-s8.xls]

## Sheet: Sheet1
Supplementary Table 7| List of MCR genes incorporated in 50K “OsSNPnks” chip corresponding with their copy numbers and putative gene functions
MCR genes	No. of copies	Putative Functions
LOC_Os01g71810	41	glycosyl hydrolases family 17, putative, expressed
LOC_Os02g53070	2	HYS1, putative, expressed
LOC_Os02g54120	10	CCR4-NOT transcription factor, putative, expressed
LOC_Os02g55250	4	BHLH transcription factor, putative, expressed
LOC_Os02g57590	4	rRNA 2-O-methyltransferase fibrillarin 2, putative, expressed
LOC_Os02g57910	11	OsFBX73 - F-box domain containing protein, expressed
LOC_Os02g57960	20	Leucine Rich Repeat family protein, expressed
LOC_Os02g58490	13	PINHEAD, putative, expressed
LOC_Os03g03280	21	TKL_IRAK_CrRLK1L-1.6 - The CrRLK1L-1 subfamily has homology to the CrRLK1L homolog, expressed
LOC_Os03g16740	11	protein kinase APK1A, chloroplast precursor, putative, expressed
LOC_Os03g16860	37	DnaK family protein, putative, expressed
LOC_Os03g25750	33	SNARE associated Golgi protein, putative, expressed
LOC_Os04g07600	21	AGAP002737-PA, putative, expressed
LOC_Os04g19750	3	OsFBL11 - F-box domain and LRR containing protein, expressed
LOC_Os04g57180	3	flavonol synthase/flavanone 3-hydroxylase, putative, expressed
LOC_Os05g05590	20	transporter, monovalent cation:proton antiporter-2 family, putative, expressed
LOC_Os05g06990	20	TKL_IRAK_CrRLK1L-1.10 - The CrRLK1L-1 subfamily has homology to the CrRLK1L homolog, expressed
LOC_Os05g09520	5	IQ calmodulin-binding motif family protein, expressed
LOC_Os05g13770	22	RNA polymerase Rpb7, N-terminal domain containing protein, expressed
LOC_Os05g39090	24	CAMK_CAMK_like.29 - CAMK includes calcium/calmodulin depedent protein kinases, expressed
LOC_Os05g40080	2	WRKY54, expressed
LOC_Os05g48360	20	membrane attack complex component/perforin/complement C9, putative, expressed
LOC_Os05g49520	10	CTP synthase, putative, expressed
LOC_Os05g50600	6	OsSCP31 - Putative Serine Carboxypeptidase homologue, expressed
LOC_Os05g50990	7	TTL3, putative, expressed
LOC_Os05g51230	4	phosphatidylinositol 3- and 4-kinase family protein, putative, expressed
LOC_Os06g03710	7	DELLA protein SLR1, putative, expressed
LOC_Os06g19500	16	oxidoreductase, short chain dehydrogenase/reductase family domain containing protein, expressed
LOC_Os06g33720	9	flavin-containing monooxygenase family protein, putative, expressed
LOC_Os06g50340	13	receptor protein kinase CLAVATA1 precursor, putative, expressed
LOC_Os07g01214	24	transposon protein, putative, unclassified, expressed
LOC_Os07g02780	24	STE_MEKK_ste11_MAP3K.20 - STE kinases include homologs to sterile 7, sterile 11 and sterile 20 from yeast, expressed
LOC_Os07g05610	5	zinc ion binding protein, putative, expressed
LOC_Os07g08350	20	C4-dicarboxylate transporter/malic acid transport protein, expressed
LOC_Os07g10250	69	DEAD-box ATP-dependent RNA helicase 52B, putative, expressed
LOC_Os07g12900	2	cadmium/zinc-transporting ATPase, putative, expressed
LOC_Os07g15930	21	legume lectins beta domain containing protein, expressed
LOC_Os07g17460	10	OsFBL36 - F-box domain and LRR containing protein, expressed
LOC_Os07g18120	41	aldehyde oxidase, putative, expressed
LOC_Os07g25370	11	myb-like DNA-binding domain containing protein, expressed
LOC_Os07g41050	3	NAD dependent epimerase/dehydratase family protein, putative, expressed
LOC_Os07g41060	50	dihydroflavonol-4-reductase, putative, expressed
LOC_Os09g02284	20	DNA-directed RNA polymerase subunit, putative, expressed
LOC_Os09g02790	21	zinc-binding protein, putative, expressed
LOC_Os09g03680	34	ankyrin, putative, expressed
LOC_Os09g04810	20	myosin heavy chain-related, putative, expressed
LOC_Os09g07320	20	ethanol tolerance protein GEKO1, putative, expressed
LOC_Os09g07780	3	pentatricopeptide repeat protein PPR986-12, putative, expressed
LOC_Os09g09500	21	lectin-like receptor kinase, putative, expressed
LOC_Os09g09510	21	legume lectins beta domain containing protein, expressed
LOC_Os09g09750	6	disease resistance protein RPM1, putative, expressed
LOC_Os09g10340	33	cytochrome P450, putative, expressed
LOC_Os09g11450	19	transporter, monovalent cation:proton antiporter-2 family, putative, expressed
LOC_Os09g11520	3	DUF565 domain containing protein, putative, expressed
LOC_Os09g12290	69	bifunctional aspartokinase/homoserine dehydrogenase, chloroplast precursor, putative, expressed
LOC_Os10g01134	20	OsSCP46 - Putative Serine Carboxypeptidase homologue, expressed
LOC_Os10g02880	15	O-methyltransferase, putative, expressed
LOC_Os10g04110	19	MLA6 protein, putative, expressed
LOC_Os10g04730	27	TKL_IRAK_DUF26-la.6 - DUF26 kinases have homology to DUF26 containing loci, expressed
LOC_Os10g04780	3	OsFBX363 - F-box domain containing protein, expressed
LOC_Os10g08280	7	DNA binding protein, putative, expressed
LOC_Os10g08450	18	transposon protein, putative, CACTA, En/Spm sub-class, expressed
LOC_Os10g08930	20	S10/S20 domain containing ribosomal protein, putative, expressed
LOC_Os10g10030	23	OsWAK111 - OsWAK receptor-like protein kinase, expressed
LOC_Os10g10500	19	vacuolar ATP synthase 98 kDa subunit, putative, expressed
LOC_Os10g10560	4	invertase/pectin methylesterase inhibitor family protein, putative, expressed
LOC_Os10g13700	7	phosphoenolpyruvate carboxykinase, putative, expressed
LOC_Os10g15390	27	ribosomal protein S7, putative, expressed
LOC_Os10g17630	4	B3 DNA binding domain containing protein, expressed
LOC_Os10g21470	2	pentatricopeptide, putative, expressed
LOC_Os10g22484	40	RGH2B, putative, expressed
LOC_Os10g22560	15	peptide transporter PTR2, putative, expressed
LOC_Os10g24370	28	retrotransposon, putative, centromere-specific, expressed
LOC_Os10g24900	20	OsFBK22 - F-box domain and kelch repeat containing protein, expressed
LOC_Os10g38970	34	ethylene-responsive element-binding protein, putative, expressed
LOC_Os11g01010	8	autophagy-related protein 8D, putative, expressed
LOC_Os11g01590	3	nodulin, putative, expressed
LOC_Os11g02070	3	BTB8 - Bric-a-Brac, Tramtrack, Broad Complex BTB domain, expressed
LOC_Os11g02530	2	WRKY40, expressed
LOC_Os11g03050	5	cytidylyltransferase domain containing protein, expressed
LOC_Os11g03160	10	glycosyl transferase, family 8, putative, expressed
LOC_Os11g03430	2	CDC45B - Putative DNA replication initiation protein, expressed
LOC_Os11g03470	5	bifunctional aspartokinase/homoserine dehydrogenase, putative, expressed
LOC_Os11g03590	2	EMB1379, putative, expressed
LOC_Os11g03610	6	OsFBX394 - F-box domain containing protein, expressed
LOC_Os11g04020	6	major facilitator superfamily antiporter, putative, expressed
LOC_Os11g04180	5	dual specificity protein phosphatase, putative, expressed
LOC_Os11g04190	12	auxin efflux carrier component, putative, expressed
LOC_Os11g04460	15	calcium-transporting ATPase, plasma membrane-type, putative, expressed
LOC_Os11g04560	3	calmodulin-like protein 1, putative, expressed
LOC_Os11g04570	4	GRAS family transcription factor containing protein, expressed
LOC_Os11g04840	13	phosphatidylinositol-4-phosphate 5-kinase, putative, expressed
LOC_Os11g04850	4	DTW domain containing protein, putative, expressed
LOC_Os11g05320	22	AGC_PVPK_like_kin82y.1 - ACG kinases include homologs to PKA, PKG and PKC, expressed
LOC_Os11g05340	11	transposon protein, putative, unclassified, expressed
LOC_Os11g05690	6	amino acid permease family protein, putative, expressed
LOC_Os11g07060	32	receptor protein kinase CLAVATA1 precursor, putative, expressed
LOC_Os11g07070	2	expressed protein
LOC_Os11g07240	19	serine/threonine-protein kinase BRI1-like 2 precursor, putative, expressed
LOC_Os11g07600	5	ABC-2 type transporter domain containing protein, expressed
LOC_Os11g09580	9	OsFBL53 - F-box domain and LRR containing protein, expressed
LOC_Os11g09970	24	OsFBX411 - F-box domain containing protein, expressed
LOC_Os11g10550	25	NBS-LRR disease resistance protein, putative, expressed
LOC_Os11g10680	4	transposon protein, putative, unclassified, expressed
LOC_Os11g11770	18	disease resistance protein RPM1, putative, expressed
LOC_Os11g11880	21	retrotransposon protein, putative, LINE subclass, expressed
LOC_Os11g11940	19	MLA10, putative, expressed
LOC_Os11g12620	30	receptor protein kinase CLAVATA1 precursor, putative, expressed
LOC_Os11g13940	15	NBS-LRR disease resistance protein, putative, expressed
LOC_Os11g17440	20	enoyl-CoA hydratase/isomerase family protein, expressed
LOC_Os11g18194	36	cycloartenol synthase, putative, expressed
LOC_Os11g18690	33	glycosyl hydrolase family 3 protein, putative, expressed
LOC_Os11g20554	29	ATP-dependent RNA helicase, putative, expressed
LOC_Os11g24730	8	receptor-interacting serine/threonine-protein kinase 4, putative, expressed
LOC_Os11g25780	19	PB1 domain containing protein, expressed
LOC_Os11g26780	3	dehydrin, putative, expressed
LOC_Os11g29990	22	NBS-LRR type disease resistance protein, putative, expressed
